# Supplementary material for: 4-{(E)-2-[4-(But-3-en-1-yl­oxy)phen­yl]diazen-1-yl}benzoic acid
Source: Acta Crystallogr Sect E Struct Rep Online. 2012 Sep 19;68(Pt 10):o2958. doi: 10.1107/S1600536812038718 (PMC3470328; doi:10.1107/S1600536812038718)
Supplement: Supplementary file 1 [file e-68-o2958-sup1.cif]

##############################################################################
#                                                                            #
# This CIF contains the data in a paper accepted for publication in          #
# Acta Crystallographica Section E. It conforms to the requirements of       #
# Notes for Authors for Acta Crystallographica Section E, and has been       #
# peer reviewed under the auspices of the IUCr Commission on Journals.       #
#                                                                            #
# Full details of the Crystallographic Information File format               #
# are given in the paper "The Crystallographic Information File (CIF):       #
# a New Standard Archive File for Crystallography" by S. R. Hall, F. H.      #
# Allen and I. D. Brown [Acta Cryst. (1991), A47, 655-685].                  #
#                                                                            #
# The current version of the core CIF dictionary is obtainable from          #
# ftp://ftp.iucr.org/pub/cif_core.dic.                                       #
#                                                                            #
# Software is freely available for graphical display of the structure(s)     #
# in this CIF. For information consult the CIF software page                 #
# http://www.iucr.org/resources/cif/software.                                #
#                                                                            #
# This file may be used for bona fide research purposes within the           #
# scientific community so long as proper attribution is given to the journal # 
# article from which it was obtained.                                        #
#                                                                            #
##############################################################################
data_global
_audit_creation_method     CRYSTALS_ver_14.40
_journal_date_recd_electronic     2012-07-09
_journal_date_accepted     2012-09-10
_journal_name_full     'Acta Crystallographica, Section E'
_journal_year     2012
_journal_volume     68
_journal_issue     10
_journal_page_first     o2958
_journal_page_last     o2958
_journal_paper_category     QO
_journal_paper_doi     10.1107/S1600536812038718
_journal_coeditor_code     SU2476
_publ_contact_author_name     'Rahman, Md. Lutfor'
_publ_contact_author_address
;
University Malaysia Pahang, Faculty of Industrial Sciences and Technology,
26300 Gambang, Kuantan, Pahang, Malaysia
;
_publ_contact_author_email     'lutfor73@gmail.com'
_publ_contact_author_phone     '+6012 8393831'
_publ_section_title
;
4-{(<i>E</i>)-2-[4-(But-3-en-1-yloxy)phenyl]diazen-1-yl}benzoic acid
;
loop_
    _publ_author_name
    _publ_author_address
    'Rahman, Md. Lutfor'
;
University Malaysia Pahang, Faculty of Industrial Sciences and Technology,
26300 Gambang, Kuantan, Pahang, Malaysia
;
    'Kwong, Huey Chong'
;
Department of Chemistry, Faculty Science, Universiti Putra Malaysia,
43400 UPM Serdang, Selangor, Malaysia
;
    'Mohd. Yusoff, Mashitah'
;
University Malaysia Pahang, Faculty of Industrial Sciences and Technology,
26300 Gambang, Kuantan, Pahang, Malaysia
;
    'Hegde, Gurumurthy'
;
University Malaysia Pahang, Faculty of Industrial Sciences and Technology,
26300 Gambang, Kuantan, Pahang, Malaysia
;
    'Mohamed Tahir, Mohamed Ibrahim'
;
Department of Chemistry, Faculty Science, Universiti Putra Malaysia,
43400 UPM Serdang, Selangor, Malaysia
;
    'Mohamad Zaki. Ab. Rahman'
;
Department of Chemistry, Faculty Science, Universiti Putra Malaysia,
43400 UPM Serdang, Selangor, Malaysia
;
_atom_sites_solution_secondary     difmap
data_I
_chemical_name_systematic
;
4-{(<i>E</i>)-2-[4-(But-3-en-1-yloxy)phenyl]diazen-1-yl}benzoic acid
;
_chemical_name_common     'Caloxanthone C'
_chemical_formula_moiety     'C17 H16 N2 O3'
_chemical_formula_sum     'C17 H16 N2 O3'
_chemical_formula_iupac     'C17 H16 N2 O3'
_chemical_formula_weight     296.33
_chemical_melting_point     ?
_symmetry_cell_setting     triclinic
_symmetry_space_group_name_H-M     'P -1'
_symmetry_space_group_name_Hall     '-P 1'
loop_
    _symmetry_equiv_pos_as_xyz
    'x,y,z'
    '-x,-y,-z'
_cell_length_a     7.0937(7)
_cell_length_b     9.8687(10)
_cell_length_c     11.2490(11)
_cell_angle_alpha     87.334(8)
_cell_angle_beta     73.475(8)
_cell_angle_gamma     75.174(8)
_cell_volume     729.54(13)
_cell_formula_units_Z     2
_cell_measurement_reflns_used     3768
_cell_measurement_theta_min     4
_cell_measurement_theta_max     71
_cell_measurement_temperature     100
_exptl_crystal_description     plate
_exptl_crystal_colour     'brown'
_exptl_crystal_size_max     0.260
_exptl_crystal_size_mid     0.160
_exptl_crystal_size_min     0.040
_exptl_crystal_density_diffrn     1.349
_exptl_crystal_density_meas     ?
_exptl_crystal_density_method     'not measured'
_exptl_crystal_F_000     312
_exptl_absorpt_coefficient_mu     0.767
_exptl_absorpt_correction_type     multi-scan
_exptl_absorpt_process_details     '(CrysAlis RED; Oxford Diffraction, 2006)'
_exptl_absorpt_correction_T_min     0.85
_exptl_absorpt_correction_T_max     0.97
_exptl_special_details     ?
_diffrn_ambient_temperature     100
_diffrn_radiation_type     'Cu K\a'
_diffrn_radiation_wavelength     1.54180
_diffrn_radiation_monochromator     'graphite'
_diffrn_measurement_device_type     'Oxford Diffraction Gemini'
_diffrn_measurement_device     area
_diffrn_measurement_method     \w
_diffrn_reflns_number     9940
_diffrn_reflns_av_R_equivalents     0.024
_diffrn_reflns_av_sigmaI/netI     ?
_diffrn_reflns_theta_min     4.101
_diffrn_reflns_theta_max     71.502
_diffrn_reflns_theta_full     67.927
_diffrn_measured_fraction_theta_max     0.978
_diffrn_measured_fraction_theta_full     0.996
_diffrn_reflns_limit_h_min     -8
_diffrn_reflns_limit_h_max     8
_diffrn_reflns_limit_k_min     -11
_diffrn_reflns_limit_k_max     11
_diffrn_reflns_limit_l_min     -13
_diffrn_reflns_limit_l_max     13
_diffrn_standards_number     0
_diffrn_standards_interval_count     .
_diffrn_standards_interval_time     .
_diffrn_standards_decay_%     ?
_refine_special_details
;
This compound, 9940 numbers of reflections were collected and measured during
the refinement. Symmetry related reflections were measured more than once and
after merging the symmetry equivalent reflections there were only
2783 reflection left. 10 more reflections were filtered, as sigma cutoff was
set as 3 and (sin<i>\q</i>/x)set to>0.01 (to eliminate reflection measured
near the vicinity of beam stop) therefore numbers of reflection reduced to
2773.
;
_reflns_number_total     2783
_reflns_number_gt     2298
_reflns_threshold_expression     I>2.0\s(I)
_refine_ls_structure_factor_coef     Fsqd
_refine_ls_matrix_type     full
_refine_ls_R_factor_all     0.0645
_refine_ls_R_factor_gt     0.0537
_refine_ls_wR_factor_all     0.1464
_refine_ls_wR_factor_gt     0.1377
_refine_ls_wR_factor_ref     0.1464
_refine_ls_goodness_of_fit_ref     1.0023
_refine_ls_number_reflns     2773
_refine_ls_number_parameters     199
_refine_ls_number_restraints     0
_refine_ls_hydrogen_treatment     constr
_refine_ls_weighting_scheme     calc
_refine_ls_weighting_details
;
Method= Modified Sheldrick
w=1/[\s^2^(F^2^) + ( 0.06P)^2^ + 0.76P], where P=(max(Fo^2^,0) + 2Fc^2^)/3
;
_atom_sites_solution_hydrogens     difmap
_atom_sites_solution_primary     direct
_refine_ls_shift/su_max     0.0003776
_refine_ls_shift/su_mean     0.0000246
_refine_diff_density_max     0.51
_refine_diff_density_min     -0.33
_refine_ls_extinction_method     'None'
loop_
    _atom_type_symbol
    _atom_type_scat_Cromer_Mann_a1
    _atom_type_scat_Cromer_Mann_a2
    _atom_type_scat_Cromer_Mann_a3
    _atom_type_scat_Cromer_Mann_a4
    _atom_type_scat_Cromer_Mann_b1
    _atom_type_scat_Cromer_Mann_b2
    _atom_type_scat_Cromer_Mann_b3
    _atom_type_scat_Cromer_Mann_b4
    _atom_type_scat_Cromer_Mann_c
    _atom_type_scat_dispersion_real
    _atom_type_scat_dispersion_imag
    _atom_type_scat_source
    C 2.3100 1.0200 1.5886 0.8650 20.8439 10.2075 0.5687 51.6512 0.2156 0.0181
                                                                          0.0091
                                'International Tables Vol C 4.2.6.8 and 6.1.1.4'
    H 0.4930 0.3229 0.1402 0.0408 10.5109 26.1257 3.1424 57.7998 0.0030 0.0000
                                                                          0.0000
                                'International Tables Vol C 4.2.6.8 and 6.1.1.4'
    N 12.2126 3.1322 2.0125 1.1663 0.0057 9.8933 28.9975 0.5826 -11.5290 0.0311
                                                                          0.0180
                                'International Tables Vol C 4.2.6.8 and 6.1.1.4'
    O 3.0485 2.2868 1.5463 0.8670 13.2771 5.7011 0.3239 32.9089 0.2508 0.0492
                                                                          0.0322
                                'International Tables Vol C 4.2.6.8 and 6.1.1.4'
_computing_data_collection     'CrysAlis CCD (Oxford Diffraction, 2006)'
_computing_cell_refinement     'CrysAlis CCD (Oxford Diffraction, 2006)'
_computing_data_reduction     'CrysAlis RED (Oxford Diffraction, 2006)'
_computing_structure_solution     'Superflip (Palatinus & Chapuis, 2007)'
_computing_structure_refinement     'CRYSTALS (Betteridge <i>et al.</i>, 2003)'
_computing_molecular_graphics     'Mercury (Macrae <i>et al.</i>, 2006)'
_computing_publication_material     'CRYSTALS (Betteridge <i>et al.</i>, 2003)'
loop_
    _atom_site_type_symbol
    _atom_site_label
    _atom_site_fract_x
    _atom_site_fract_y
    _atom_site_fract_z
    _atom_site_U_iso_or_equiv
    _atom_site_adp_type
    _atom_site_occupancy
    _atom_site_disorder_assembly
    _atom_site_disorder_group
    O O1 0.0122(2) 1.34005(15) 0.07329(14) 0.0276 Uani 1.0000 . .
    C C2 0.1938(3) 1.3516(2) 0.04699(18) 0.0221 Uani 1.0000 . .
    O O3 0.2517(2) 1.45464(14) -0.00910(14) 0.0281 Uani 1.0000 . .
    C C4 0.3484(3) 1.2387(2) 0.08338(17) 0.0215 Uani 1.0000 . .
    C C5 0.2990(3) 1.1180(2) 0.14000(18) 0.0231 Uani 1.0000 . .
    C C6 0.4449(3) 1.0125(2) 0.17190(18) 0.0233 Uani 1.0000 . .
    C C7 0.6447(3) 1.0260(2) 0.14525(18) 0.0220 Uani 1.0000 . .
    N N8 0.8099(2) 0.92608(18) 0.17206(15) 0.0238 Uani 1.0000 . .
    N N9 0.7751(2) 0.81065(17) 0.21222(15) 0.0235 Uani 1.0000 . .
    C C10 0.9450(3) 0.7184(2) 0.24132(18) 0.0243 Uani 1.0000 . .
    C C11 1.1313(3) 0.7536(2) 0.2247(2) 0.0293 Uani 1.0000 . .
    C C12 1.2896(3) 0.6624(2) 0.2565(2) 0.0321 Uani 1.0000 . .
    C C13 1.2665(3) 0.5349(2) 0.30679(19) 0.0302 Uani 1.0000 . .
    O O14 1.4341(2) 0.45519(16) 0.33669(15) 0.0364 Uani 1.0000 . .
    C C15 1.4290(4) 0.3232(2) 0.3930(2) 0.0349 Uani 1.0000 . .
    C C16 1.6307(4) 0.2701(3) 0.4247(2) 0.0399 Uani 1.0000 . .
    C C17 1.6430(4) 0.1366(3) 0.4911(2) 0.0388 Uani 1.0000 . .
    C C18 1.7890(4) 0.0213(3) 0.4581(3) 0.0455 Uani 1.0000 . .
    C C19 1.0850(3) 0.4962(2) 0.32338(19) 0.0310 Uani 1.0000 . .
    C C20 0.9240(3) 0.5897(2) 0.28909(19) 0.0287 Uani 1.0000 . .
    C C21 0.6931(3) 1.1467(2) 0.09065(19) 0.0252 Uani 1.0000 . .
    C C22 0.5462(3) 1.2529(2) 0.06039(18) 0.0238 Uani 1.0000 . .
    H H51 0.1631 1.1098 0.1566 0.0298 Uiso 1.0000 . .
    H H61 0.4112 0.9298 0.2120 0.0302 Uiso 1.0000 . .
    H H111 1.1483 0.8433 0.1888 0.0379 Uiso 1.0000 . .
    H H121 1.4168 0.6860 0.2448 0.0406 Uiso 1.0000 . .
    H H151 1.3110 0.3369 0.4683 0.0453 Uiso 1.0000 . .
    H H152 1.4146 0.2584 0.3328 0.0447 Uiso 1.0000 . .
    H H161 1.6418 0.3468 0.4751 0.0512 Uiso 1.0000 . .
    H H162 1.7478 0.2531 0.3482 0.0518 Uiso 1.0000 . .
    H H171 1.5325 0.1356 0.5657 0.0520 Uiso 1.0000 . .
    H H182 1.9017 0.0237 0.3829 0.0605 Uiso 1.0000 . .
    H H181 1.7859 -0.0632 0.5068 0.0604 Uiso 1.0000 . .
    H H191 1.0658 0.4083 0.3577 0.0394 Uiso 1.0000 . .
    H H201 0.8003 0.5652 0.2975 0.0369 Uiso 1.0000 . .
    H H211 0.8278 1.1552 0.0740 0.0331 Uiso 1.0000 . .
    H H221 0.5794 1.3355 0.0213 0.0322 Uiso 1.0000 . .
    H H2 0.1704 1.5151 -0.0423 0.0500 Uiso 1.0000 . .
loop_
    _atom_site_aniso_label
    _atom_site_aniso_U_11
    _atom_site_aniso_U_22
    _atom_site_aniso_U_33
    _atom_site_aniso_U_12
    _atom_site_aniso_U_13
    _atom_site_aniso_U_23
    O1 0.0212(7) 0.0239(8) 0.0399(8) -0.0047(6) -0.0132(6) 0.0029(6)
    C2 0.0228(10) 0.0191(10) 0.0252(10) -0.0034(8) -0.0092(8) -0.0018(8)
    O3 0.0270(8) 0.0210(8) 0.0385(8) -0.0048(6) -0.0154(6) 0.0082(6)
    C4 0.0213(10) 0.0195(10) 0.0243(9) -0.0033(8) -0.0087(8) -0.0015(8)
    C5 0.0183(9) 0.0230(11) 0.0295(10) -0.0048(8) -0.0094(8) 0.0016(8)
    C6 0.0236(10) 0.0203(10) 0.0279(10) -0.0064(8) -0.0098(8) 0.0030(8)
    C7 0.0213(10) 0.0198(10) 0.0248(10) -0.0009(8) -0.0100(8) -0.0005(8)
    N8 0.0217(8) 0.0225(9) 0.0272(9) -0.0028(7) -0.0094(7) 0.0016(7)
    N9 0.0207(8) 0.0218(9) 0.0258(8) -0.0003(7) -0.0073(7) -0.0008(7)
    C10 0.0235(10) 0.0231(11) 0.0228(10) 0.0018(8) -0.0079(8) -0.0014(8)
    C11 0.0256(11) 0.0273(11) 0.0338(11) -0.0009(9) -0.0116(9) -0.0001(9)
    C12 0.0260(11) 0.0317(12) 0.0391(12) -0.0018(9) -0.0145(9) -0.0008(10)
    C13 0.0281(11) 0.0311(12) 0.0276(10) 0.0047(9) -0.0119(9) -0.0046(9)
    O14 0.0356(9) 0.0287(8) 0.0461(9) 0.0007(7) -0.0216(7) 0.0028(7)
    C15 0.0410(13) 0.0270(12) 0.0348(12) -0.0002(10) -0.0149(10) -0.0006(9)
    C16 0.0456(14) 0.0359(14) 0.0420(13) -0.0055(11) -0.0228(11) 0.0019(10)
    C17 0.0383(13) 0.0374(13) 0.0408(13) -0.0019(10) -0.0187(10) 0.0032(10)
    C18 0.0463(15) 0.0372(14) 0.0563(16) -0.0033(11) -0.0264(13) 0.0022(12)
    C19 0.0390(12) 0.0218(11) 0.0273(10) 0.0000(9) -0.0086(9) 0.0013(8)
    C20 0.0272(11) 0.0270(11) 0.0284(11) -0.0022(9) -0.0064(8) -0.0009(8)
    C21 0.0196(9) 0.0265(11) 0.0310(10) -0.0066(8) -0.0087(8) 0.0002(8)
    C22 0.0237(10) 0.0196(10) 0.0294(10) -0.0055(8) -0.0101(8) 0.0031(8)
loop_
    _geom_bond_atom_site_label_1
    _geom_bond_atom_site_label_2
    _geom_bond_site_symmetry_1
    _geom_bond_site_symmetry_2
    _geom_bond_distance
    _geom_bond_publ_flag
    O1 C2 . . 1.271(2) no
    C2 O3 . . 1.268(2) no
    C2 C4 . . 1.483(3) no
    O3 H2 . . 0.868 no
    C4 C5 . . 1.401(3) no
    C4 C22 . . 1.395(3) no
    C5 C6 . . 1.382(3) no
    C5 H51 . . 0.952 no
    C6 C7 . . 1.403(3) no
    C6 H61 . . 0.965 no
    C7 N8 . . 1.421(3) no
    C7 C21 . . 1.391(3) no
    N8 N9 . . 1.263(2) no
    N9 C10 . . 1.423(3) no
    C10 C11 . . 1.411(3) no
    C10 C20 . . 1.382(3) no
    C11 C12 . . 1.371(3) no
    C11 H111 . . 0.977 no
    C12 C13 . . 1.384(3) no
    C12 H121 . . 0.960 no
    C13 O14 . . 1.367(3) no
    C13 C19 . . 1.395(3) no
    O14 C15 . . 1.426(3) no
    C15 C16 . . 1.529(3) no
    C15 H151 . . 0.993 no
    C15 H152 . . 0.996 no
    C16 C17 . . 1.479(3) no
    C16 H161 . . 0.998 no
    C16 H162 . . 0.997 no
    C17 C18 . . 1.312(4) no
    C17 H171 . . 0.974 no
    C18 H182 . . 0.989 no
    C18 H181 . . 0.978 no
    C19 C20 . . 1.408(3) no
    C19 H191 . . 0.959 no
    C20 H201 . . 0.947 no
    C21 C22 . . 1.382(3) no
    C21 H211 . . 0.945 no
    C22 H221 . . 0.959 no
loop_
    _geom_angle_atom_site_label_1
    _geom_angle_atom_site_label_2
    _geom_angle_atom_site_label_3
    _geom_angle_site_symmetry_1
    _geom_angle_site_symmetry_2
    _geom_angle_site_symmetry_3
    _geom_angle
    _geom_angle_publ_flag
    O1 C2 O3 . . . 123.76(18) no
    O1 C2 C4 . . . 118.68(17) no
    O3 C2 C4 . . . 117.56(17) no
    C2 O3 H2 . . . 119.6 no
    C2 C4 C5 . . . 121.02(17) no
    C2 C4 C22 . . . 119.37(17) no
    C5 C4 C22 . . . 119.61(18) no
    C4 C5 C6 . . . 120.55(18) no
    C4 C5 H51 . . . 119.1 no
    C6 C5 H51 . . . 120.4 no
    C5 C6 C7 . . . 119.42(18) no
    C5 C6 H61 . . . 120.9 no
    C7 C6 H61 . . . 119.7 no
    C6 C7 N8 . . . 125.56(18) no
    C6 C7 C21 . . . 119.98(18) no
    N8 C7 C21 . . . 114.44(17) no
    C7 N8 N9 . . . 115.89(16) no
    N8 N9 C10 . . . 112.56(16) no
    N9 C10 C11 . . . 122.76(18) no
    N9 C10 C20 . . . 118.03(18) no
    C11 C10 C20 . . . 119.21(19) no
    C10 C11 C12 . . . 120.7(2) no
    C10 C11 H111 . . . 119.5 no
    C12 C11 H111 . . . 119.8 no
    C11 C12 C13 . . . 119.9(2) no
    C11 C12 H121 . . . 120.8 no
    C13 C12 H121 . . . 119.3 no
    C12 C13 O14 . . . 114.02(19) no
    C12 C13 C19 . . . 120.84(19) no
    O14 C13 C19 . . . 125.1(2) no
    C13 O14 C15 . . . 119.93(18) no
    O14 C15 C16 . . . 106.04(19) no
    O14 C15 H151 . . . 109.0 no
    C16 C15 H151 . . . 111.8 no
    O14 C15 H152 . . . 108.8 no
    C16 C15 H152 . . . 111.3 no
    H151 C15 H152 . . . 109.7 no
    C15 C16 C17 . . . 112.4(2) no
    C15 C16 H161 . . . 106.1 no
    C17 C16 H161 . . . 112.0 no
    C15 C16 H162 . . . 111.1 no
    C17 C16 H162 . . . 107.0 no
    H161 C16 H162 . . . 108.3 no
    C16 C17 C18 . . . 125.6(3) no
    C16 C17 H171 . . . 116.3 no
    C18 C17 H171 . . . 118.0 no
    C17 C18 H182 . . . 117.5 no
    C17 C18 H181 . . . 120.8 no
    H182 C18 H181 . . . 121.7 no
    C13 C19 C20 . . . 118.9(2) no
    C13 C19 H191 . . . 122.3 no
    C20 C19 H191 . . . 118.8 no
    C19 C20 C10 . . . 120.4(2) no
    C19 C20 H201 . . . 120.6 no
    C10 C20 H201 . . . 118.9 no
    C7 C21 C22 . . . 120.46(18) no
    C7 C21 H211 . . . 119.3 no
    C22 C21 H211 . . . 120.3 no
    C4 C22 C21 . . . 119.94(18) no
    C4 C22 H221 . . . 119.3 no
    C21 C22 H221 . . . 120.7 no
loop_
    _geom_hbond_atom_site_label_D
    _geom_hbond_atom_site_label_H
    _geom_hbond_atom_site_label_A
    _geom_hbond_site_symmetry_D
    _geom_hbond_site_symmetry_H
    _geom_hbond_site_symmetry_A
    _geom_hbond_distance_DH
    _geom_hbond_distance_HA
    _geom_hbond_distance_DA
    _geom_hbond_angle_DHA
    _geom_hbond_publ_flag
    O3 H2 O1 . . 2_585 0.868 1.762 2.612(3) 165.60(7) yes
    C21 H211 O1 . . 1_655 0.945 2.501 3.275(3) 139.24(6) yes
