# Supplementary material for: 4-{(E)-2-[4-(But-3-en-1-yl­oxy)phen­yl]diazen-1-yl}benzoic acid
Source: Acta Crystallogr Sect E Struct Rep Online. 2012 Sep 19;68(Pt 10):o2958. doi: 10.1107/S1600536812038718 (PMC3470328; doi:10.1107/S1600536812038718)
Supplement: Supplementary file 2 [file e-68-o2958-Isup2.hkl]

data_I
#  D:\DalamNegara\1341_C4 ACID\stru  At 13:
_audit_creation_date        "12-06-04"
_audit_creation_method      CRYSTALS 

_cell_length_a                    7.0937(7)
_cell_angle_alpha                 87.334(8)
_cell_length_b                    9.8687(10)
_cell_angle_beta                  73.475(8)
_cell_length_c                    11.2490(11)
_cell_angle_gamma                 75.174(8)
loop_
 _symmetry_equiv_pos_as_xyz
 'x,y,z'
 '-x,-y,-z'

# NOTE FO on scale of Fc,      0.19414
# Status flags: 
#    o - used in refinement 
#    < - excluded by I/sigmaI cutoff 
#    l - excluded at low resolution  
#    h - excluded at high resolution  
#    x - excluded for another reason  

loop_
_refln_index_h
_refln_index_k
_refln_index_l
_refln_F_squared_meas
_refln_F_squared_calc
_refln_F_squared_sigma
_refln_observed_status
_refln_refinement_weight
   1   0   0      288.59        0.00        3.33 l   0.0000E+00
   2   0   0      789.39      746.44        8.90 o   0.3296E-03
   3   0   0      167.91      121.27        2.09 o   0.5495E-02
   4   0   0       61.21       57.88        1.61 o   0.1614E-01
   5   0   0       35.25       38.83        1.53 o   0.2667E-01
   6   0   0       13.89       13.54        1.08 o   0.8022E-01
   7   0   0        1.14        0.06        0.70 o   0.1224E+01
   8   0   0       49.24       36.59        2.86 o   0.2232E-01
  -7   1   0        0.44        2.08        0.58 o   0.5660E+00
  -6   1   0      605.49      620.71        6.74 o   0.4995E-03
  -5   1   0      198.29      219.95        4.15 o   0.2831E-02
  -4   1   0      182.30      186.95        2.90 o   0.3482E-02
  -3   1   0       75.26       54.16        1.42 o   0.1533E-01
  -2   1   0        1.12        0.05        0.35 o   0.2110E+01
  -1   1   0      270.86      236.49        2.83 o   0.2232E-02
   0   1   0      308.97        0.00        2.59 l   0.0000E+00
   1   1   0     1288.71        0.00       10.99 l   0.0000E+00
   2   1   0     1836.44     1925.53       17.97 o   0.6350E-04
   3   1   0        5.24        1.66        0.45 o   0.4239E+00
   4   1   0      111.57       69.18        2.33 o   0.1045E-01
   5   1   0       59.87       63.80        2.28 o   0.1463E-01
   6   1   0        0.79        0.39        0.32 o   0.1421E+01
   7   1   0       61.52       57.25        2.36 o   0.1615E-01
   8   1   0        1.29        2.51        0.65 o   0.4114E+00
  -7   2   0        4.08        3.95        0.70 o   0.2831E+00
  -6   2   0      157.87      161.26        3.75 o   0.4246E-02
  -5   2   0        8.62       13.10        2.16 o   0.7475E-01
  -4   2   0       12.95       20.25        0.95 o   0.6297E-01
  -3   2   0     1061.74     1043.94        8.42 o   0.1832E-03
  -2   2   0      131.96      137.35        1.80 o   0.5544E-02
  -1   2   0       72.27       64.66        1.68 o   0.1336E-01
   0   2   0        1.82        7.64        0.65 o   0.2072E+00
   1   2   0      119.24      138.06        2.00 o   0.5634E-02
   2   2   0      221.29      247.82        2.87 o   0.2330E-02
   3   2   0      116.92      107.61        2.02 o   0.7538E-02
   4   2   0       90.50       95.01        2.13 o   0.9108E-02
   5   2   0       11.20       12.50        1.28 o   0.8898E-01
   6   2   0       21.50       21.39        1.13 o   0.5203E-01
   7   2   0        2.79        1.32        0.86 o   0.4832E+00
   8   2   0        9.03        8.54        1.23 o   0.1200E+00
  -7   3   0        3.40        3.41        0.96 o   0.2803E+00
  -6   3   0        1.30        0.32        0.87 o   0.8017E+00
  -5   3   0      283.52      286.72        5.20 o   0.1773E-02
  -4   3   0      163.97      153.88        4.22 o   0.4161E-02
  -3   3   0       58.44       61.68        1.97 o   0.1527E-01
  -2   3   0     1400.63     1171.90       12.39 o   0.1334E-03
  -1   3   0      515.43      476.27        5.17 o   0.7195E-03
   0   3   0       86.19       80.54        1.76 o   0.1049E-01
   1   3   0      300.49      294.20        3.15 o   0.1715E-02
   2   3   0      181.74      188.75        2.31 o   0.3485E-02
   3   3   0       13.21       16.34        0.71 o   0.7916E-01
   4   3   0      277.94      233.14        4.47 o   0.2224E-02
   5   3   0       35.09       44.21        2.09 o   0.2231E-01
   6   3   0      180.73      211.32        2.95 o   0.3100E-02
   7   3   0       -0.55        0.04        0.69 o   0.8283E+00
   8   3   0       10.90       12.19        1.28 o   0.9137E-01
  -6   4   0       47.93       48.11        2.83 o   0.1924E-01
  -5   4   0        4.06        6.47        0.95 o   0.1787E+00
  -4   4   0       38.62       47.63        2.14 o   0.2068E-01
  -3   4   0       42.42       38.78        1.62 o   0.2507E-01
  -2   4   0      386.96      297.35        5.37 o   0.1364E-02
  -1   4   0      587.07      498.81        5.98 o   0.6246E-03
   0   4   0      447.83      440.79        5.95 o   0.8667E-03
   1   4   0       10.16        6.73        0.60 o   0.1587E+00
   2   4   0        1.30        2.24        0.35 o   0.6301E+00
   3   4   0      240.58      211.76        2.90 o   0.2612E-02
   4   4   0       47.20       48.02        1.86 o   0.2089E-01
   5   4   0       26.39       31.10        1.58 o   0.3519E-01
   6   4   0       72.40       75.13        1.97 o   0.1212E-01
   7   4   0      142.80      158.66        4.00 o   0.4493E-02
   8   4   0        1.87        0.77        0.88 o   0.6278E+00
  -6   5   0        0.62        0.70        0.85 o   0.3076E+00
  -5   5   0       17.02       21.15        1.59 o   0.5164E-01
  -4   5   0       25.09       30.01        1.33 o   0.3730E-01
  -3   5   0       42.85       47.87        1.72 o   0.2081E-01
  -2   5   0      111.28      110.04        2.55 o   0.7100E-02
  -1   5   0       19.90       20.23        1.08 o   0.5686E-01
   0   5   0      160.68      166.73        3.38 o   0.3953E-02
   1   5   0      105.54       71.12        2.56 o   0.1028E-01
   2   5   0       63.04       59.18        1.40 o   0.1531E-01
   3   5   0       35.49       44.31        1.24 o   0.2382E-01
   4   5   0       46.71       52.88        2.23 o   0.1862E-01
   5   5   0        0.37        0.27        0.53 o   0.1592E+01
   6   5   0        0.41        0.26        0.69 o   0.9636E+00
   7   5   0       31.25       32.98        1.62 o   0.3040E-01
   8   5   0        4.32        3.87        0.95 o   0.2532E+00
  -5   6   0        2.47        2.16        1.65 o   0.2197E+00
  -4   6   0       48.27       42.06        2.90 o   0.1977E-01
  -3   6   0        1.37        1.66        0.68 o   0.5849E+00
  -2   6   0        0.77        1.08        0.38 o   0.8620E+00
  -1   6   0        0.15        0.08        0.63 o   0.1533E+01
   0   6   0      110.17      132.19        2.73 o   0.5913E-02
   1   6   0        1.12        0.22        0.63 o   0.1144E+01
   2   6   0       13.41        7.66        0.72 o   0.1162E+00
   3   6   0      128.53      130.75        2.53 o   0.5680E-02
   4   6   0      150.90      163.69        3.61 o   0.4279E-02
   5   6   0      111.14      117.37        2.59 o   0.6735E-02
   6   6   0       13.43       12.41        1.88 o   0.7203E-01
   7   6   0        6.09        5.53        0.90 o   0.1758E+00
  -5   7   0       10.49        4.90        1.84 o   0.1149E+00
  -4   7   0      289.92      290.83        7.83 o   0.1680E-02
  -3   7   0      182.24      192.70        5.00 o   0.3260E-02
  -2   7   0       17.81       14.92        1.26 o   0.6646E-01
  -1   7   0      103.94      119.58        3.40 o   0.6552E-02
   0   7   0       22.49       23.77        1.26 o   0.4380E-01
   1   7   0      187.44      198.76        4.02 o   0.3121E-02
   2   7   0        9.40       11.59        0.80 o   0.9994E-01
   3   7   0        0.38        0.07        0.42 o   0.2229E+01
   4   7   0      220.28      202.39        5.26 o   0.2795E-02
   5   7   0      313.83      336.05        4.25 o   0.1449E-02
   6   7   0        4.92        5.18        1.00 o   0.2016E+00
   7   7   0        4.31        5.11        0.91 o   0.2141E+00
  -4   8   0        2.72        3.16        1.66 o   0.1920E+00
  -3   8   0       29.39       34.20        2.89 o   0.2664E-01
  -2   8   0      111.79      118.95        3.92 o   0.6265E-02
  -1   8   0      241.46      243.15        5.81 o   0.2198E-02
   0   8   0       40.84       41.42        2.22 o   0.2278E-01
   1   8   0      100.66      113.23        3.42 o   0.6992E-02
   2   8   0       14.19       18.76        1.22 o   0.6077E-01
   3   8   0        5.17        3.93        0.65 o   0.2618E+00
   4   8   0      280.75      261.70        4.72 o   0.1967E-02
   5   8   0      201.66      200.46        6.19 o   0.2773E-02
   6   8   0      127.70      118.25        3.70 o   0.5985E-02
   7   8   0        9.61       13.34        1.02 o   0.8992E-01
  -3   9   0        2.73        3.91        4.53 o   0.4285E-01
  -2   9   0       14.30       16.96        2.71 o   0.4720E-01
  -1   9   0      323.55      329.60        8.17 o   0.1340E-02
   0   9   0      119.48      120.65        3.90 o   0.5975E-02
   1   9   0       10.77        9.63        1.11 o   0.1065E+00
   2   9   0        0.60        1.62        0.56 o   0.6175E+00
   3   9   0        8.83       13.18        1.28 o   0.8416E-01
   4   9   0       67.22       64.92        5.41 o   0.1035E-01
   5   9   0        1.77        1.05        1.99 o   0.1915E+00
   6   9   0        1.91        2.13        1.13 o   0.3620E+00
  -2  10   0       -1.46        0.97        3.31 o   0.6911E-01
  -1  10   0       -0.51        1.97        1.29 o   0.7754E-01
   0  10   0      132.91      144.46        4.60 o   0.4838E-02
   1  10   0       93.64       91.82        4.00 o   0.8306E-02
   2  10   0      105.53      103.86        6.34 o   0.6018E-02
   3  10   0       55.02       57.25        4.78 o   0.1236E-01
   4  10   0       15.74       14.52        2.75 o   0.4862E-01
   5  10   0       18.33       14.24        1.82 o   0.6265E-01
   6  10   0       -0.08        0.21        1.07 o   0.1887E+00
  -1  11   0        5.29        2.49        2.43 o   0.1170E+00
   0  11   0       14.22        9.70        2.05 o   0.7591E-01
   1  11   0        1.54        1.61        1.38 o   0.3205E+00
   2  11   0        0.47        3.64        1.12 o   0.4872E-01
   3  11   0       67.68       76.26        4.59 o   0.9902E-02
   4  11   0       25.21       22.81        2.80 o   0.3515E-01
   5  11   0        5.68        2.19        1.56 o   0.1961E+00
  -5 -11   1       11.11       12.75        1.58 o   0.8391E-01
  -4 -11   1        2.99        0.00        1.62 o   0.2930E+00
  -3 -11   1       25.18       25.44        3.00 o   0.3165E-01
  -2 -11   1       18.31       21.58        2.78 o   0.3932E-01
  -1 -11   1        7.71        3.69        2.08 o   0.1166E+00
   0 -11   1       36.31       39.94        3.14 o   0.2221E-01
   1 -11   1       11.71        9.01        2.98 o   0.5813E-01
  -6 -10   1        3.11        1.42        1.16 o   0.3286E+00
  -5 -10   1        6.02        3.34        1.29 o   0.1980E+00
  -4 -10   1        3.38        7.46        1.91 o   0.1153E+00
  -3 -10   1        0.06        1.29        3.92 o   0.1058E-02
  -2 -10   1        8.18       12.17        2.23 o   0.7098E-01
  -1 -10   1       58.56       62.96        4.74 o   0.1177E-01
   0 -10   1        0.22        0.28        1.07 o   0.1821E+00
   1 -10   1       -1.51        0.49        1.23 o   0.4709E+00
   2 -10   1        3.31        1.57        3.61 o   0.6690E-01
  -6  -9   1       22.80       18.77        1.88 o   0.5085E-01
  -5  -9   1       85.68       72.90        3.70 o   0.1053E-01
  -4  -9   1        6.08        5.03        1.55 o   0.1409E+00
  -3  -9   1      105.32      106.33        3.59 o   0.7104E-02
  -2  -9   1       39.67       40.61        1.96 o   0.2372E-01
  -1  -9   1       32.67       41.15        2.54 o   0.2356E-01
   0  -9   1      440.82      432.90        7.89 o   0.8582E-03
   1  -9   1        7.28        9.33        1.57 o   0.1027E+00
   2  -9   1       10.38        8.64        1.47 o   0.1061E+00
   3  -9   1        4.31        2.25        2.71 o   0.1026E+00
  -7  -8   1       67.27       59.05        2.06 o   0.1523E-01
  -6  -8   1       28.36       30.03        1.81 o   0.3546E-01
  -5  -8   1       26.19       23.80        2.36 o   0.3600E-01
  -4  -8   1       10.96       11.82        1.08 o   0.9206E-01
  -3  -8   1      103.00      100.08        2.48 o   0.8032E-02
  -2  -8   1       33.86       25.61        2.06 o   0.3483E-01
  -1  -8   1        1.73        0.23        0.89 o   0.7528E+00
   0  -8   1        8.97       11.18        2.25 o   0.7414E-01
   1  -8   1      871.16      845.96        9.61 o   0.2729E-03
   2  -8   1      303.70      296.18        5.69 o   0.1622E-02
   3  -8   1       56.04       53.54        3.01 o   0.1593E-01
   4  -8   1       23.17       22.86        2.99 o   0.3505E-01
  -7  -7   1       45.30       36.62        2.38 o   0.2384E-01
  -6  -7   1       37.59       32.83        2.11 o   0.2874E-01
  -5  -7   1      274.87      290.08        4.67 o   0.1816E-02
  -4  -7   1      236.01      235.60        3.56 o   0.2419E-02
  -3  -7   1        0.48        0.77        0.41 o   0.1370E+01
  -2  -7   1       -1.33        0.05        0.79 o   0.1024E+01
  -1  -7   1       35.52       39.43        1.78 o   0.2640E-01
   0  -7   1       18.21       20.10        1.48 o   0.5346E-01
   1  -7   1       16.01       14.13        1.78 o   0.6380E-01
   2  -7   1      636.34      648.74        7.00 o   0.4525E-03
   3  -7   1       25.07       22.48        1.72 o   0.4198E-01
   4  -7   1       15.53        6.05        3.47 o   0.5119E-01
   5  -7   1        1.02        4.60        1.50 o   0.2125E+00
  -7  -6   1        8.45        6.43        0.92 o   0.1534E+00
  -6  -6   1       13.88       12.07        1.16 o   0.8648E-01
  -5  -6   1      147.89      159.32        3.03 o   0.4466E-02
  -4  -6   1      131.25      133.72        3.95 o   0.5284E-02
  -3  -6   1      151.76      161.17        2.85 o   0.4451E-02
  -2  -6   1       29.23       21.32        1.06 o   0.4406E-01
  -1  -6   1      580.08      570.50        7.27 o   0.5476E-03
   0  -6   1       23.74       32.82        1.54 o   0.3417E-01
   1  -6   1       24.81       30.85        1.39 o   0.3642E-01
   2  -6   1       40.42       47.82        1.67 o   0.2094E-01
   3  -6   1       40.86       41.83        1.30 o   0.2446E-01
   4  -6   1       20.44       20.62        2.53 o   0.4248E-01
   5  -6   1       24.78       24.16        3.35 o   0.3178E-01
   6  -6   1       18.83       12.86        2.03 o   0.6031E-01
  -8  -5   1        7.19        5.99        1.30 o   0.1515E+00
  -7  -5   1       14.77       20.07        1.40 o   0.5614E-01
  -6  -5   1        3.99        5.69        0.73 o   0.2090E+00
  -5  -5   1        2.51        2.96        0.79 o   0.3547E+00
  -4  -5   1      464.26      463.07        9.46 o   0.7743E-03
  -3  -5   1      402.82      442.28        4.34 o   0.9314E-03
  -2  -5   1      155.43      137.12        2.55 o   0.5104E-02
  -1  -5   1     3798.59     3423.37       23.01 o   0.1860E-04
   0  -5   1       -1.09        0.01        0.81 o   0.1074E+01
   1  -5   1      111.89      123.31        3.48 o   0.6021E-02
   2  -5   1       49.62       41.75        1.56 o   0.2239E-01
   3  -5   1       89.78       83.27        2.46 o   0.9932E-02
   4  -5   1       -0.68        0.00        0.63 o   0.7877E+00
   5  -5   1       26.18       21.52        2.43 o   0.3964E-01
   6  -5   1       17.97       17.40        2.62 o   0.4549E-01
  -8  -4   1       12.89       13.23        1.22 o   0.7961E-01
  -7  -4   1      151.65      181.62        5.03 o   0.3678E-02
  -6  -4   1      110.99      120.02        2.84 o   0.6436E-02
  -5  -4   1        2.56        5.02        0.74 o   0.2396E+00
  -4  -4   1       19.74       19.03        1.54 o   0.5302E-01
  -3  -4   1       28.33       22.36        1.02 o   0.4391E-01
  -2  -4   1        1.13        3.49        0.49 o   0.3867E+00
  -1  -4   1      188.88      160.22        2.79 o   0.4062E-02
   0  -4   1        4.95        1.76        0.75 o   0.3950E+00
   1  -4   1      373.72      293.28        5.59 o   0.1419E-02
   2  -4   1       12.76       15.06        1.05 o   0.7637E-01
   3  -4   1        0.13        0.83        0.86 o   0.3392E+00
   4  -4   1        3.76        3.39        0.91 o   0.2827E+00
   5  -4   1       13.17       10.68        1.08 o   0.9512E-01
   6  -4   1        5.33        4.90        1.41 o   0.1788E+00
   7  -4   1       11.17        9.95        1.67 o   0.8840E-01
  -8  -3   1        0.95        0.78        0.43 o   0.7238E+00
  -7  -3   1       19.83       16.51        1.99 o   0.5299E-01
  -6  -3   1       34.57       37.83        1.54 o   0.2822E-01
  -5  -3   1        1.01        0.41        0.70 o   0.1060E+01
  -4  -3   1       10.08        8.52        0.97 o   0.1354E+00
  -3  -3   1       22.00       24.87        0.98 o   0.4662E-01
  -2  -3   1      321.52      296.36        2.89 o   0.1605E-02
  -1  -3   1        4.71        0.13        0.61 o   0.6022E+00
   0  -3   1       81.25       54.65        1.90 o   0.1479E-01
   1  -3   1      425.88      389.64        5.06 o   0.1025E-02
   2  -3   1     2140.88     1811.26       15.77 o   0.5924E-04
   3  -3   1       15.93       13.27        1.25 o   0.7370E-01
   4  -3   1       11.40       10.72        1.20 o   0.9500E-01
   5  -3   1       60.26       67.07        1.87 o   0.1458E-01
   6  -3   1       12.32        9.86        1.69 o   0.8616E-01
   7  -3   1        5.59        3.48        0.83 o   0.2495E+00
  -8  -2   1        4.76        2.77        0.95 o   0.3057E+00
  -7  -2   1        1.50        3.68        1.17 o   0.2527E+00
  -6  -2   1       14.57       18.32        1.14 o   0.6096E-01
  -5  -2   1        2.45        3.40        0.75 o   0.3236E+00
  -4  -2   1        8.35        6.99        0.89 o   0.1461E+00
  -3  -2   1      212.06      243.91        2.96 o   0.2555E-02
  -2  -2   1      362.69      322.93        3.47 o   0.1385E-02
  -1  -2   1       91.33       92.76        2.27 o   0.8849E-02
   0  -2   1       74.92       89.31        1.82 o   0.1013E-01
   1  -2   1      210.30      182.38        2.65 o   0.3331E-02
   2  -2   1      592.75      537.86        4.72 o   0.5870E-03
   3  -2   1      782.74      741.87        6.62 o   0.3406E-03
   4  -2   1       30.71       39.44        1.34 o   0.2864E-01
   5  -2   1     1179.21     1192.26       14.86 o   0.1500E-03
   6  -2   1       11.99        7.49        1.26 o   0.1139E+00
   7  -2   1        0.46        0.88        0.64 o   0.7790E+00
  -7  -1   1       36.28       36.21        1.72 o   0.2753E-01
  -6  -1   1       69.59       78.94        1.93 o   0.1185E-01
  -5  -1   1        2.52        3.86        0.76 o   0.3070E+00
  -4  -1   1      240.83      230.89        3.42 o   0.2443E-02
  -3  -1   1     1203.78     1008.31       10.97 o   0.1780E-03
  -2  -1   1      729.24      879.16        6.24 o   0.2979E-03
  -1  -1   1    13276.57    13527.79       64.99 o   0.1350E-05
   0  -1   1        1.18        0.00        0.59 l   0.0000E+00
   1  -1   1       12.76        6.49        0.65 o   0.1305E+00
   2  -1   1      350.92      379.53        3.66 o   0.1189E-02
   3  -1   1        0.53        0.12        0.28 o   0.2766E+01
   4  -1   1      179.23      158.65        2.60 o   0.3931E-02
   5  -1   1      100.51      108.86        2.90 o   0.7344E-02
   6  -1   1      363.36      341.22        5.55 o   0.1280E-02
   7  -1   1       24.08       25.50        1.48 o   0.4290E-01
  -7   0   1        3.25        1.94        0.78 o   0.4506E+00
  -6   0   1       82.85       76.88        2.52 o   0.1112E-01
  -5   0   1       22.65       20.30        1.44 o   0.4966E-01
  -4   0   1      144.49      160.63        2.84 o   0.4405E-02
  -3   0   1      256.40      234.95        3.10 o   0.2331E-02
  -2   0   1     1164.95     1221.84        8.42 o   0.1494E-03
  -1   0   1      368.89        0.00        4.36 l   0.0000E+00
   0   0   1     1235.26        0.00       12.00 l   0.0000E+00
   1   0   1       22.28        0.00        1.05 l   0.0000E+00
   2   0   1       70.13       49.83        1.84 o   0.1623E-01
   3   0   1       70.87       99.05        1.58 o   0.9278E-02
   4   0   1      416.83      406.28        4.52 o   0.9784E-03
   5   0   1       10.11       11.08        0.91 o   0.1028E+00
   6   0   1      739.90      762.18        7.15 o   0.3510E-03
   7   0   1       29.02       27.01        1.51 o   0.3728E-01
   8   0   1       71.63       63.02        2.68 o   0.1346E-01
  -7   1   1        0.19        0.19        0.80 o   0.6098E+00
  -6   1   1        6.11        2.86        0.99 o   0.2688E+00
  -5   1   1      238.59      262.11        5.50 o   0.2101E-02
  -4   1   1        1.55        4.29        0.74 o   0.2947E+00
  -3   1   1      184.65      165.73        2.43 o   0.3835E-02
  -2   1   1        2.45        3.31        0.35 o   0.3991E+00
  -1   1   1       23.98       25.93        0.87 o   0.4514E-01
   0   1   1      251.82        0.00        2.56 l   0.0000E+00
   1   1   1      636.76        0.00       10.54 l   0.0000E+00
   2   1   1        8.23        2.67        1.47 o   0.1719E+00
   3   1   1       47.09       32.85        1.37 o   0.2755E-01
   4   1   1      482.66      469.54        6.08 o   0.7818E-03
   5   1   1       10.09        8.96        1.06 o   0.1067E+00
   6   1   1      241.91      247.66        3.67 o   0.2314E-02
   7   1   1       -0.94        0.48        0.55 o   0.5770E+00
   8   1   1       20.07       16.28        1.28 o   0.6673E-01
  -7   2   1        5.21        5.37        0.81 o   0.1972E+00
  -6   2   1       13.45       11.75        1.23 o   0.8439E-01
  -5   2   1      856.24      878.32        9.18 o   0.2658E-03
  -4   2   1       38.59       43.82        1.76 o   0.2346E-01
  -3   2   1       13.09       14.86        0.88 o   0.7833E-01
  -2   2   1      226.63      239.04        2.54 o   0.2436E-02
  -1   2   1      129.58      140.37        1.82 o   0.5339E-02
   0   2   1      327.29      341.38        3.61 o   0.1361E-02
   1   2   1      261.29      257.28        4.69 o   0.2021E-02
   2   2   1      311.35      402.00        4.32 o   0.1184E-02
   3   2   1     1236.44     1238.75        8.29 o   0.1437E-03
   4   2   1       39.46       34.62        1.54 o   0.2832E-01
   5   2   1        0.21        1.66        0.92 o   0.1565E+00
   6   2   1        8.06        8.99        0.77 o   0.1290E+00
   7   2   1        1.86        1.24        1.01 o   0.4686E+00
   8   2   1       57.97       53.65        1.88 o   0.1813E-01
  -7   3   1        1.99        2.78        0.77 o   0.3775E+00
  -6   3   1        0.61        0.97        0.74 o   0.5132E+00
  -5   3   1      293.62      271.53        6.24 o   0.1761E-02
  -4   3   1      197.42      213.16        5.72 o   0.2725E-02
  -3   3   1      314.92      245.94        4.38 o   0.1860E-02
  -2   3   1      342.75      342.58        3.79 o   0.1326E-02
  -1   3   1      250.32      223.67        2.83 o   0.2476E-02
   0   3   1        4.79        7.53        0.59 o   0.1705E+00
   1   3   1       35.01       46.27        1.01 o   0.2409E-01
   2   3   1      404.39      373.94        4.70 o   0.1082E-02
   3   3   1      749.08      799.51        5.76 o   0.3344E-03
   4   3   1      342.85      276.05        4.45 o   0.1614E-02
   5   3   1        2.95        6.07        0.92 o   0.2014E+00
   6   3   1      121.62      150.68        2.53 o   0.5276E-02
   7   3   1       65.37       73.48        3.42 o   0.1168E-01
   8   3   1        3.00        1.41        0.81 o   0.4742E+00
  -6   4   1        1.25        2.07        0.98 o   0.3982E+00
  -5   4   1       26.54       23.28        1.97 o   0.3987E-01
  -4   4   1      178.83      169.22        3.98 o   0.3722E-02
  -3   4   1      146.51      123.35        3.06 o   0.5537E-02
  -2   4   1      666.81      576.73        6.26 o   0.4912E-03
  -1   4   1      432.83      402.75        4.19 o   0.9790E-03
   0   4   1      165.17      161.49        2.51 o   0.4153E-02
   1   4   1      776.21      748.44        5.56 o   0.3424E-03
   2   4   1       34.56       27.92        0.90 o   0.3625E-01
   3   4   1      367.22      365.07        4.03 o   0.1189E-02
   4   4   1       18.58       17.26        1.05 o   0.6218E-01
   5   4   1       16.35       13.97        1.28 o   0.7241E-01
   6   4   1        5.74       10.37        0.68 o   0.1228E+00
   7   4   1       14.48       19.10        1.08 o   0.6110E-01
   8   4   1        2.25        1.52        0.64 o   0.6299E+00
  -6   5   1       -1.76        0.02        1.30 o   0.4634E+00
  -5   5   1       13.22       10.09        1.41 o   0.9311E-01
  -4   5   1       21.68       18.60        1.50 o   0.5186E-01
  -3   5   1       41.14       36.16        1.91 o   0.2586E-01
  -2   5   1        5.63        2.39        0.66 o   0.3164E+00
  -1   5   1       26.82       21.04        1.05 o   0.4820E-01
   0   5   1       67.12       52.68        1.82 o   0.1653E-01
   1   5   1      244.84      208.00        3.85 o   0.2659E-02
   2   5   1       10.15        9.14        0.76 o   0.1218E+00
   3   5   1      138.05      147.48        2.26 o   0.4918E-02
   4   5   1       10.85       11.61        0.89 o   0.9424E-01
   5   5   1        4.08        6.37        0.71 o   0.1871E+00
   6   5   1        0.35        0.65        0.51 o   0.1572E+01
   7   5   1        2.81        0.96        0.69 o   0.6445E+00
   8   5   1        0.58        0.48        0.40 o   0.1436E+01
  -5   6   1      145.24      134.83        4.30 o   0.5282E-02
  -4   6   1       20.97       22.33        1.84 o   0.4619E-01
  -3   6   1      105.30      108.80        2.53 o   0.7364E-02
  -2   6   1       54.76       55.62        2.18 o   0.1661E-01
  -1   6   1       10.57       10.30        0.94 o   0.1061E+00
   0   6   1       13.02       14.95        0.80 o   0.7625E-01
   1   6   1        2.23        3.19        0.67 o   0.3964E+00
   2   6   1      119.65      103.10        2.52 o   0.7495E-02
   3   6   1      128.44      122.98        2.51 o   0.6252E-02
   4   6   1      212.81      211.35        3.77 o   0.2800E-02
   5   6   1       53.61       61.93        1.80 o   0.1607E-01
   6   6   1        8.87        7.82        1.25 o   0.1176E+00
   7   6   1       17.82       16.26        1.48 o   0.6109E-01
   8   6   1        0.31        2.39        0.55 o   0.5572E+00
  -4   7   1       26.45       34.92        3.04 o   0.2698E-01
  -3   7   1       45.88       49.33        3.08 o   0.1788E-01
  -2   7   1       45.19       44.44        1.94 o   0.2125E-01
  -1   7   1       67.55       62.32        3.28 o   0.1286E-01
   0   7   1       98.88      124.78        2.56 o   0.6605E-02
   1   7   1        8.80        9.73        1.13 o   0.1105E+00
   2   7   1      773.70      710.11        9.19 o   0.3550E-03
   3   7   1      386.16      381.27        6.12 o   0.1106E-02
   4   7   1      823.72      858.96        8.93 o   0.2816E-03
   5   7   1      704.68      659.80        7.44 o   0.4196E-03
   6   7   1        7.74        5.07        1.27 o   0.1585E+00
   7   7   1       25.47       17.75        1.68 o   0.5109E-01
  -4   8   1       27.23       27.66        2.63 o   0.3221E-01
  -3   8   1       12.98       13.26        2.21 o   0.6278E-01
  -2   8   1      418.72      439.53        9.52 o   0.8650E-03
  -1   8   1       -1.06        0.00        1.13 o   0.6391E+00
   0   8   1        5.25        5.75        0.89 o   0.1858E+00
   1   8   1        1.60        2.95        0.91 o   0.3428E+00
   2   8   1      118.31      118.97        2.93 o   0.6361E-02
   3   8   1       31.49       33.37        1.71 o   0.3183E-01
   4   8   1       12.78        9.96        0.97 o   0.1075E+00
   5   8   1        2.03        0.09        1.38 o   0.4036E+00
   6   8   1       -0.60        0.17        0.68 o   0.7663E+00
   7   8   1       30.86       22.22        1.66 o   0.4125E-01
  -3   9   1       13.28        5.57        4.26 o   0.4056E-01
  -2   9   1       25.94       28.64        3.33 o   0.2846E-01
  -1   9   1      380.92      379.11       12.19 o   0.9870E-03
   0   9   1       35.81       38.45        2.57 o   0.2438E-01
   1   9   1       88.22       85.35        3.96 o   0.8784E-02
   2   9   1       14.80       17.77        1.16 o   0.6127E-01
   3   9   1       28.55       33.08        2.33 o   0.2960E-01
   4   9   1        2.97        3.14        2.31 o   0.1265E+00
   5   9   1       62.48       56.14        3.35 o   0.1441E-01
   6   9   1        3.30        4.03        0.90 o   0.2573E+00
   7   9   1        4.53        4.60        0.71 o   0.2411E+00
  -2  10   1        3.08        2.22        2.88 o   0.9710E-01
  -1  10   1       54.61       51.90        4.07 o   0.1442E-01
   0  10   1      364.14      344.40       11.39 o   0.1110E-02
   1  10   1        7.63        7.58        2.21 o   0.9040E-01
   2  10   1       62.05       56.65        3.25 o   0.1426E-01
   3  10   1        4.14        7.15        1.82 o   0.1176E+00
   4  10   1       70.43       65.92        5.08 o   0.1058E-01
   5  10   1       13.79       14.68        2.54 o   0.5475E-01
   6  10   1        0.28        0.84        0.83 o   0.3793E+00
  -1  11   1        1.62        1.14        2.00 o   0.1997E+00
   0  11   1       -0.83        0.24        0.81 o   0.4080E+00
   1  11   1       19.38       23.17        2.47 o   0.3846E-01
   3  11   1        7.66        9.19        2.03 o   0.8559E-01
   4  11   1       86.39       78.14        4.77 o   0.9066E-02
   5  11   1        5.88        1.72        1.61 o   0.2038E+00
  -4 -11   2        3.23        2.01        1.34 o   0.2675E+00
  -3 -11   2       -2.36        0.16        1.76 o   0.2655E+00
  -2 -11   2        7.54        3.92        2.02 o   0.1182E+00
  -1 -11   2       12.70       13.97        2.28 o   0.6021E-01
   0 -11   2        1.31        0.10        1.50 o   0.3768E+00
  -5 -10   2       16.95        9.80        1.59 o   0.8103E-01
  -4 -10   2       61.10       54.58        4.47 o   0.1314E-01
  -3 -10   2        2.65        2.81        2.00 o   0.1565E+00
  -2 -10   2       43.04       49.44        4.23 o   0.1593E-01
  -1 -10   2        5.21        5.37        2.26 o   0.1033E+00
   0 -10   2        0.57        2.36        0.80 o   0.1727E+00
   1 -10   2        3.87        1.77        1.17 o   0.3023E+00
   2 -10   2       16.64       20.28        4.26 o   0.2944E-01
  -6  -9   2        3.93        1.37        1.05 o   0.3503E+00
  -5  -9   2       23.61       18.59        2.04 o   0.4730E-01
  -4  -9   2       44.02       41.53        2.88 o   0.2114E-01
  -3  -9   2       34.14       39.62        2.10 o   0.2498E-01
  -2  -9   2       68.06       73.15        2.92 o   0.1174E-01
  -1  -9   2        2.66        2.00        1.31 o   0.2878E+00
   0  -9   2      320.67      334.68        8.32 o   0.1307E-02
   1  -9   2       34.23       42.45        2.15 o   0.2361E-01
   2  -9   2       -0.82        0.55        0.76 o   0.4258E+00
   3  -9   2       -2.68        0.06        2.00 o   0.2135E+00
  -6  -8   2        2.68        2.31        0.86 o   0.3817E+00
  -5  -8   2       51.70       48.49        3.13 o   0.1746E-01
  -4  -8   2        6.86        9.56        0.99 o   0.1234E+00
  -3  -8   2       52.60       54.21        1.65 o   0.1808E-01
  -2  -8   2       24.55       27.25        1.17 o   0.3874E-01
  -1  -8   2      114.63      126.08        3.80 o   0.5842E-02
   0  -8   2       61.68       61.42        1.99 o   0.1514E-01
   1  -8   2     1195.79     1242.34       13.32 o   0.1402E-03
   2  -8   2        4.56        5.81        0.95 o   0.1991E+00
   3  -8   2       -1.45        0.13        1.85 o   0.2572E+00
   4  -8   2        2.49        6.07        1.93 o   0.1323E+00
  -7  -7   2        6.99        4.51        0.84 o   0.2094E+00
  -6  -7   2       24.41       18.97        1.31 o   0.5293E-01
  -5  -7   2       14.12       10.64        1.31 o   0.8560E-01
  -4  -7   2      122.82      105.96        2.74 o   0.7217E-02
  -3  -7   2       65.37       63.84        2.18 o   0.1427E-01
  -2  -7   2        8.80        9.28        0.74 o   0.1273E+00
  -1  -7   2        0.00        0.16        3.72 o   0.1304E-02
   0  -7   2       10.78       11.82        1.28 o   0.8809E-01
   1  -7   2       19.13       21.04        1.99 o   0.4663E-01
   2  -7   2      437.19      446.52        5.15 o   0.8761E-03
   3  -7   2        0.51        0.08        0.80 o   0.5938E+00
   4  -7   2       45.25       48.75        2.99 o   0.1825E-01
   5  -7   2        4.39        4.33        1.86 o   0.1467E+00
  -7  -6   2       20.87       13.40        1.17 o   0.7061E-01
  -6  -6   2        5.77        6.26        1.00 o   0.1734E+00
  -5  -6   2      526.91      505.55        5.81 o   0.6798E-03
  -4  -6   2      622.58      659.08        9.73 o   0.4455E-03
  -3  -6   2      312.48      301.15        4.78 o   0.1606E-02
  -2  -6   2      890.91      809.22        8.07 o   0.2824E-03
  -1  -6   2        9.10        9.13        0.79 o   0.1253E+00
   0  -6   2      105.74      122.68        3.23 o   0.6393E-02
   1  -6   2       98.80       99.39        2.70 o   0.8020E-02
   2  -6   2       14.00       11.14        1.05 o   0.8892E-01
   3  -6   2      208.15      215.14        3.67 o   0.2804E-02
   4  -6   2       25.89       36.90        2.22 o   0.2894E-01
   5  -6   2        0.24        1.41        2.06 o   0.1382E-01
   6  -6   2       13.07       14.35        1.34 o   0.7370E-01
  -7  -5   2       22.81       19.52        1.91 o   0.4683E-01
  -6  -5   2        2.90        2.64        0.87 o   0.3213E+00
  -5  -5   2       24.02       31.00        1.28 o   0.3721E-01
  -4  -5   2      366.81      354.61        6.85 o   0.1197E-02
  -3  -5   2      339.95      332.96        4.78 o   0.1397E-02
  -2  -5   2      132.87      113.38        2.79 o   0.6582E-02
  -1  -5   2       60.58       48.19        2.04 o   0.1844E-01
   0  -5   2      318.88      322.88        7.33 o   0.1365E-02
   1  -5   2        9.60       12.03        0.92 o   0.1002E+00
   2  -5   2       89.99       92.76        2.58 o   0.8959E-02
   3  -5   2      242.71      257.29        6.50 o   0.2039E-02
   4  -5   2       88.19       89.00        2.57 o   0.9548E-02
   5  -5   2      266.16      282.36        7.50 o   0.1850E-02
   6  -5   2        7.16        6.00        2.17 o   0.1025E+00
  -7  -4   2        4.14        1.99        1.23 o   0.2891E+00
  -6  -4   2        0.54        0.46        0.98 o   0.2663E+00
  -5  -4   2        5.23        7.54        0.97 o   0.1506E+00
  -4  -4   2       26.42       23.94        1.76 o   0.3888E-01
  -3  -4   2       38.67       36.68        1.43 o   0.2693E-01
  -2  -4   2        3.71        2.39        0.68 o   0.4010E+00
  -1  -4   2      148.50      100.84        2.60 o   0.6705E-02
   0  -4   2      139.59      120.41        3.07 o   0.5855E-02
   1  -4   2       30.59       17.21        2.07 o   0.4251E-01
   2  -4   2        3.14        1.98        0.64 o   0.4382E+00
   3  -4   2       81.60       77.24        2.82 o   0.1073E-01
   4  -4   2      113.27      115.27        3.64 o   0.6426E-02
   5  -4   2       39.52       38.20        1.91 o   0.2578E-01
   6  -4   2        5.32        4.37        1.16 o   0.1871E+00
   7  -4   2        0.19        2.04        1.07 o   0.1596E+00
  -7  -3   2        3.23        6.40        1.13 o   0.1741E+00
  -6  -3   2        4.73        7.19        1.20 o   0.1385E+00
  -5  -3   2        8.49        7.18        1.01 o   0.1464E+00
  -4  -3   2        1.44        1.07        0.62 o   0.7331E+00
  -3  -3   2      113.29      120.04        2.17 o   0.6500E-02
  -2  -3   2      101.75       95.82        2.04 o   0.8520E-02
  -1  -3   2     1329.81     1284.18        8.50 o   0.1277E-03
   0  -3   2      171.93      185.28        4.51 o   0.3403E-02
   1  -3   2       42.22       32.55        1.88 o   0.2785E-01
   2  -3   2      509.52      427.63        6.36 o   0.7973E-03
   3  -3   2      120.43       97.94        3.19 o   0.7267E-02
   4  -3   2       68.38       72.86        2.69 o   0.1196E-01
   5  -3   2       25.84       23.48        1.38 o   0.4324E-01
   6  -3   2       -0.72        0.97        0.78 o   0.3810E+00
   7  -3   2        7.91        5.54        1.09 o   0.1536E+00
  -7  -2   2       51.24       50.60        2.87 o   0.1738E-01
  -6  -2   2       76.54       90.53        2.68 o   0.9912E-02
  -5  -2   2        1.68        0.63        0.62 o   0.9349E+00
  -4  -2   2      120.82      100.64        2.63 o   0.7132E-02
  -3  -2   2      473.94      514.20        4.73 o   0.7324E-03
  -2  -2   2      670.14      601.73        5.27 o   0.4776E-03
  -1  -2   2       54.91       67.84        1.82 o   0.1452E-01
   0  -2   2       12.32        6.27        1.24 o   0.1234E+00
   1  -2   2      676.94      639.99        5.41 o   0.4477E-03
   2  -2   2      559.49      489.85        5.47 o   0.6704E-03
   3  -2   2     1037.16      815.75       10.18 o   0.2449E-03
   4  -2   2      125.76      140.10        2.71 o   0.5395E-02
   5  -2   2      468.73      465.11        6.87 o   0.7819E-03
   6  -2   2        1.61        0.79        0.87 o   0.6071E+00
   7  -2   2       -0.52        0.01        0.63 o   0.1040E+01
  -7  -1   2        0.43        0.06        0.66 o   0.1240E+01
  -6  -1   2       -0.44        0.07        0.61 o   0.1211E+01
  -5  -1   2        7.69        7.41        0.96 o   0.1462E+00
  -4  -1   2       25.84       28.57        1.15 o   0.3932E-01
  -3  -1   2     1572.71     1497.86       12.49 o   0.9608E-04
  -2  -1   2       35.01       49.50        1.09 o   0.2299E-01
  -1  -1   2      354.04      352.50        4.51 o   0.1258E-02
   0  -1   2      268.75      295.05        4.44 o   0.1718E-02
   1  -1   2        3.87        1.62        0.46 o   0.4875E+00
   2  -1   2      658.50      579.95        6.20 o   0.5026E-03
   3  -1   2        2.11        0.12        0.49 o   0.1218E+01
   4  -1   2       36.03       39.61        1.39 o   0.2689E-01
   5  -1   2     1165.34     1202.87       11.10 o   0.1507E-03
   6  -1   2       82.64       77.07        2.52 o   0.1075E-01
   7  -1   2        1.59        2.60        0.91 o   0.3728E+00
   8  -1   2        1.17        1.93        0.83 o   0.5069E+00
  -7   0   2        1.32        0.01        0.82 o   0.9832E+00
  -6   0   2      122.53      116.19        3.38 o   0.6471E-02
  -5   0   2        5.28        5.27        1.06 o   0.1773E+00
  -4   0   2      132.57      139.04        3.19 o   0.5297E-02
  -3   0   2       51.45       44.97        1.51 o   0.2094E-01
  -2   0   2        2.93        0.00        0.49 o   0.9978E+00
  -1   0   2     1296.70     1213.93       13.41 o   0.1348E-03
   0   0   2      114.76        0.00        2.61 l   0.0000E+00
   1   0   2      238.81      226.16        4.51 o   0.2434E-02
   2   0   2      291.32      329.12        4.18 o   0.1478E-02
   3   0   2      282.51      268.88        3.95 o   0.1893E-02
   4   0   2       38.49       45.69        1.52 o   0.2243E-01
   5   0   2      424.32      444.32        6.33 o   0.8908E-03
   6   0   2       37.11       36.19        1.60 o   0.2575E-01
   7   0   2       12.29       10.06        1.54 o   0.8367E-01
   8   0   2       17.27       13.66        1.53 o   0.7036E-01
  -7   1   2       43.23       40.02        2.31 o   0.2305E-01
  -6   1   2      511.56      494.20        7.35 o   0.7119E-03
  -5   1   2        6.13        3.83        0.72 o   0.2365E+00
  -4   1   2      187.46      201.31        4.52 o   0.3018E-02
  -3   1   2       57.25       44.54        1.64 o   0.2018E-01
  -2   1   2        2.80        8.23        0.52 o   0.1806E+00
  -1   1   2        1.42        0.01        0.40 o   0.1866E+01
   0   1   2       31.26       27.85        1.35 o   0.3581E-01
   1   1   2       29.48       53.11        2.26 o   0.2067E-01
   2   1   2       57.42       81.77        2.90 o   0.1210E-01
   3   1   2      104.75       95.55        1.63 o   0.8491E-02
   4   1   2      124.18      139.17        2.64 o   0.5378E-02
   5   1   2      111.38      109.20        4.33 o   0.6657E-02
   6   1   2       41.38       39.04        1.62 o   0.2593E-01
   7   1   2        1.91        0.90        1.13 o   0.4149E+00
   8   1   2       51.42       48.52        2.14 o   0.2024E-01
  -7   2   2       18.31       17.11        1.40 o   0.6148E-01
  -6   2   2       53.00       42.51        2.49 o   0.1977E-01
  -5   2   2      210.20      222.30        4.53 o   0.2653E-02
  -4   2   2       59.07       61.56        2.54 o   0.1425E-01
  -3   2   2       15.80        9.48        1.24 o   0.8819E-01
  -2   2   2       77.72       90.30        1.47 o   0.1017E-01
  -1   2   2        6.79        8.76        0.57 o   0.1454E+00
   0   2   2      250.32      211.31        3.47 o   0.2550E-02
   1   2   2    17183.21    16322.76      147.23 o   0.8741E-06
   2   2   2     1466.95     1592.04       13.64 o   0.9258E-04
   3   2   2     2096.91     1831.73       14.05 o   0.6041E-04
   4   2   2      642.72      624.08        7.29 o   0.4763E-03
   5   2   2        1.43        0.99        1.01 o   0.4930E+00
   6   2   2       41.65       49.43        1.63 o   0.2123E-01
   7   2   2       40.40       41.96        2.40 o   0.2229E-01
   8   2   2       64.52       63.25        2.42 o   0.1438E-01
  -6   3   2        6.18        2.30        1.02 o   0.2621E+00
  -5   3   2      792.70      782.70        9.89 o   0.3202E-03
  -4   3   2        2.16        3.02        0.96 o   0.3414E+00
  -3   3   2      636.63      645.55        7.87 o   0.4491E-03
  -2   3   2       81.59       87.13        1.75 o   0.1006E-01
  -1   3   2      342.07      363.02        3.80 o   0.1252E-02
   0   3   2       10.14        8.37        0.68 o   0.1292E+00
   1   3   2       21.17       29.21        1.03 o   0.4110E-01
   2   3   2       66.06       53.25        1.64 o   0.1704E-01
   3   3   2      141.01      161.53        1.98 o   0.4662E-02
   4   3   2      104.93       92.89        2.08 o   0.8375E-02
   5   3   2       22.67       19.69        1.65 o   0.4859E-01
   6   3   2        1.12        0.15        0.59 o   0.1510E+01
   7   3   2        3.20        8.07        0.99 o   0.1479E+00
   8   3   2        4.86        3.71        0.84 o   0.2876E+00
  -6   4   2        1.71        2.27        0.95 o   0.3918E+00
  -5   4   2       60.54       61.77        3.36 o   0.1383E-01
  -4   4   2        7.46        7.24        0.96 o   0.1440E+00
  -3   4   2        1.46        1.15        0.73 o   0.6404E+00
  -2   4   2      475.24      454.35        5.14 o   0.7988E-03
  -1   4   2       77.30       72.25        2.04 o   0.1202E-01
   0   4   2      195.45      163.97        2.58 o   0.3812E-02
   1   4   2       97.07       71.56        1.73 o   0.1086E-01
   2   4   2      155.72      153.77        2.30 o   0.4475E-02
   3   4   2      103.78      109.91        1.81 o   0.7446E-02
   4   4   2       21.72       17.43        0.88 o   0.6511E-01
   5   4   2        3.01        5.13        0.71 o   0.2451E+00
   6   4   2       10.85       10.23        1.01 o   0.1089E+00
   7   4   2       36.63       37.34        1.74 o   0.2663E-01
   8   4   2        1.39        0.75        0.70 o   0.7804E+00
  -5   5   2        1.96        0.05        1.14 o   0.5495E+00
  -4   5   2       26.20       24.05        1.90 o   0.4020E-01
  -3   5   2        0.45        1.10        0.60 o   0.7644E+00
  -2   5   2        1.79        1.66        0.62 o   0.6052E+00
  -1   5   2      489.16      450.76        6.42 o   0.7769E-03
   0   5   2      145.24      137.12        3.35 o   0.4935E-02
   1   5   2       85.01       59.96        1.73 o   0.1376E-01
   2   5   2       35.50       41.91        1.21 o   0.2519E-01
   3   5   2        2.18        2.27        0.46 o   0.5336E+00
   4   5   2       21.36       27.29        0.97 o   0.4210E-01
   5   5   2        4.33        3.22        0.89 o   0.2837E+00
   6   5   2       76.39       87.88        2.17 o   0.1001E-01
   7   5   2      156.03      182.06        3.64 o   0.3790E-02
   8   5   2        8.69        9.50        0.86 o   0.1184E+00
  -5   6   2        7.05        6.48        0.91 o   0.1640E+00
  -4   6   2        2.95        3.31        1.65 o   0.1886E+00
  -3   6   2       30.80       25.74        1.95 o   0.3598E-01
  -2   6   2       53.18       51.46        2.55 o   0.1737E-01
  -1   6   2       93.78      102.36        3.17 o   0.7756E-02
   0   6   2       -0.14        0.45        0.86 o   0.4268E+00
   1   6   2     1301.36     1220.04       12.80 o   0.1363E-03
   2   6   2      208.63      185.16        3.49 o   0.3285E-02
   3   6   2      306.60      340.17        4.47 o   0.1435E-02
   4   6   2      184.46      191.98        3.20 o   0.3347E-02
   5   6   2        1.15        0.02        0.68 o   0.1278E+01
   6   6   2        9.71        9.90        1.14 o   0.1054E+00
   7   6   2       78.10       86.82        2.48 o   0.9997E-02
   8   6   2       18.83       20.88        1.46 o   0.5210E-01
  -4   7   2        7.61        7.01        1.88 o   0.1093E+00
  -3   7   2       17.19       17.82        1.97 o   0.5338E-01
  -2   7   2       67.39       68.67        2.88 o   0.1235E-01
  -1   7   2       17.37       25.02        1.87 o   0.4428E-01
   0   7   2       57.47       65.30        2.46 o   0.1421E-01
   1   7   2      450.80      438.29        6.58 o   0.8478E-03
   2   7   2      177.88      168.84        3.14 o   0.3768E-02
   3   7   2       14.49       15.63        1.08 o   0.7376E-01
   4   7   2       12.20       12.21        0.90 o   0.8994E-01
   5   7   2      176.04      173.73        3.01 o   0.3777E-02
   6   7   2       14.77       14.10        1.79 o   0.6715E-01
   7   7   2        2.91        4.11        0.81 o   0.2799E+00
   8   7   2       18.08       11.99        1.32 o   0.7481E-01
  -3   8   2        8.60        6.23        3.51 o   0.5554E-01
  -2   8   2      105.88      115.60        4.46 o   0.6351E-02
  -1   8   2        3.44        4.89        0.93 o   0.2302E+00
   0   8   2       13.07       15.55        1.37 o   0.7095E-01
   1   8   2       37.37       44.55        2.68 o   0.2148E-01
   2   8   2        0.39        0.01        0.57 o   0.1611E+01
   3   8   2        9.75       11.37        0.89 o   0.1095E+00
   4   8   2      300.84      294.84        4.47 o   0.1680E-02
   5   8   2      208.01      212.30        3.92 o   0.2863E-02
   6   8   2       52.56       48.22        2.11 o   0.1929E-01
   7   8   2       34.32       28.79        1.48 o   0.3436E-01
  -3   9   2       75.83       60.96        5.09 o   0.1070E-01
  -2   9   2      256.14      236.12        8.97 o   0.2004E-02
  -1   9   2      554.91      540.13       15.31 o   0.5421E-03
   0   9   2       29.72       33.32        3.51 o   0.2424E-01
   1   9   2        5.88        4.41        1.16 o   0.1845E+00
   2   9   2       68.89       70.70        2.55 o   0.1267E-01
   3   9   2       35.15       36.65        1.64 o   0.2796E-01
   4   9   2       24.37       23.77        2.34 o   0.3775E-01
   5   9   2        5.30        6.35        2.07 o   0.1080E+00
   6   9   2       81.05       77.68        2.73 o   0.1109E-01
   7   9   2       58.25       46.13        1.87 o   0.1954E-01
  -2  10   2        9.36        8.42        3.01 o   0.6293E-01
  -1  10   2        1.22        1.56        1.79 o   0.2295E+00
   0  10   2      427.59      398.85       12.51 o   0.8731E-03
   1  10   2        5.88        7.88        2.14 o   0.9536E-01
   2  10   2       46.28       45.17        4.05 o   0.1654E-01
   3  10   2       90.09       89.96        5.32 o   0.7651E-02
   4  10   2        0.45        1.46        1.16 o   0.8946E-01
   5  10   2       52.01       47.26        4.12 o   0.1596E-01
   6  10   2        8.57        4.87        1.20 o   0.1728E+00
  -1  11   2        1.70        1.08        1.79 o   0.2405E+00
   0  11   2       -0.10        1.36        2.28 o   0.9179E-02
   1  11   2      113.93      114.39        5.40 o   0.5881E-02
   2  11   2       27.96       25.51        2.79 o   0.3181E-01
   4  11   2       12.55       15.43        1.97 o   0.6136E-01
   5  11   2       -0.82        0.77        0.44 o   0.7877E+00
  -3 -11   3        6.79        4.73        1.84 o   0.1262E+00
  -2 -11   3       10.94       11.22        2.07 o   0.7525E-01
  -1 -11   3        2.20        4.00        1.57 o   0.1849E+00
   0 -11   3       20.62       24.82        2.47 o   0.3801E-01
  -5 -10   3        0.49        1.14        0.56 o   0.7599E+00
  -4 -10   3       27.71       19.56        2.94 o   0.3595E-01
  -3 -10   3       33.73       46.99        2.41 o   0.2115E-01
  -2 -10   3       -0.02        0.16        8.58 o   0.4622E-04
  -1 -10   3       29.63       25.60        3.64 o   0.2675E-01
   0 -10   3        4.13        6.44        1.31 o   0.1665E+00
   1 -10   3       19.37       16.81        1.96 o   0.5396E-01
   2 -10   3       22.57       21.70        2.57 o   0.4027E-01
  -6  -9   3        0.91        0.59        0.54 o   0.6357E+00
  -5  -9   3       30.15       24.20        2.06 o   0.3787E-01
  -4  -9   3       16.24       12.86        1.45 o   0.7124E-01
  -3  -9   3       45.07       44.82        2.35 o   0.2016E-01
  -2  -9   3      148.29      160.50        5.35 o   0.3973E-02
  -1  -9   3      128.22      137.26        4.94 o   0.5031E-02
   0  -9   3      154.14      158.16        5.58 o   0.3994E-02
   1  -9   3        9.45        7.92        1.62 o   0.1037E+00
   2  -9   3       -0.41        0.10        1.74 o   0.2743E-01
   3  -9   3       17.49       16.31        2.38 o   0.5182E-01
  -6  -8   3        8.76        7.31        0.99 o   0.1474E+00
  -5  -8   3        2.71        0.69        0.96 o   0.5394E+00
  -4  -8   3       21.90       22.04        2.14 o   0.4281E-01
  -3  -8   3       42.65       51.68        1.68 o   0.1957E-01
  -2  -8   3        3.41        2.48        0.68 o   0.3347E+00
  -1  -8   3        0.20        0.63        1.08 o   0.1724E+00
   0  -8   3       50.20       54.63        2.22 o   0.1728E-01
   1  -8   3      234.35      240.64        5.81 o   0.2248E-02
   2  -8   3        4.04        4.86        1.39 o   0.1753E+00
   3  -8   3        6.24        7.27        1.58 o   0.1259E+00
   4  -8   3        8.45        8.49        2.16 o   0.8584E-01
  -6  -7   3       12.44       11.96        1.27 o   0.8347E-01
  -5  -7   3       82.96       99.98        2.73 o   0.8397E-02
  -4  -7   3      265.47      254.97        4.60 o   0.2079E-02
  -3  -7   3        0.59        0.72        0.35 o   0.1176E+01
  -2  -7   3       14.56       21.33        1.48 o   0.5244E-01
  -1  -7   3       69.03       78.23        2.89 o   0.1129E-01
   0  -7   3        6.44        7.68        1.36 o   0.1304E+00
   1  -7   3      276.47      284.85        7.73 o   0.1682E-02
   2  -7   3      290.28      325.67        4.89 o   0.1519E-02
   3  -7   3       41.17       51.98        2.40 o   0.1900E-01
   4  -7   3        7.42       13.61        1.64 o   0.8081E-01
   5  -7   3       22.57       21.55        2.81 o   0.3733E-01
  -7  -6   3       18.91       17.81        1.12 o   0.6019E-01
  -6  -6   3       15.69       15.66        1.23 o   0.6909E-01
  -5  -6   3      180.09      188.74        4.13 o   0.3396E-02
  -4  -6   3      412.05      382.49        6.58 o   0.1048E-02
  -3  -6   3        1.70        2.27        0.73 o   0.5033E+00
  -2  -6   3       55.33       61.48        2.10 o   0.1511E-01
  -1  -6   3      206.38      213.45        3.61 o   0.2816E-02
   0  -6   3       -0.38        0.52        0.91 o   0.3212E+00
   1  -6   3      148.69      160.89        5.06 o   0.4085E-02
   2  -6   3       26.09       21.82        1.79 o   0.4277E-01
   3  -6   3      247.00      256.36        4.06 o   0.2168E-02
   4  -6   3      370.38      390.78        9.04 o   0.1082E-02
   5  -6   3        5.71        4.71        2.46 o   0.1005E+00
   6  -6   3       13.10       11.03        2.12 o   0.7133E-01
  -7  -5   3       11.91       10.79        1.08 o   0.9520E-01
  -6  -5   3       24.80       20.87        1.83 o   0.4509E-01
  -5  -5   3       47.74       50.85        1.94 o   0.1936E-01
  -4  -5   3      209.14      220.70        5.10 o   0.2673E-02
  -3  -5   3       37.56       37.34        1.78 o   0.2566E-01
  -2  -5   3       36.69       26.40        1.64 o   0.3337E-01
  -1  -5   3        1.34        0.87        0.53 o   0.8417E+00
   0  -5   3       93.12      104.78        2.87 o   0.7822E-02
   1  -5   3        0.51        0.01        0.44 o   0.1845E+01
   2  -5   3        0.76        0.21        0.32 o   0.1594E+01
   3  -5   3        1.51        1.06        0.88 o   0.5640E+00
   4  -5   3      155.63      146.39        3.48 o   0.4563E-02
   5  -5   3        2.72        0.40        1.38 o   0.3408E+00
   6  -5   3       -1.07        0.04        1.84 o   0.2691E+00
  -7  -4   3       36.38       38.00        2.21 o   0.2479E-01
  -6  -4   3        6.43        3.26        1.45 o   0.1845E+00
  -5  -4   3       -0.40        0.13        0.53 o   0.1542E+01
  -4  -4   3      128.78      132.80        3.85 o   0.5496E-02
  -3  -4   3       66.25       72.90        1.97 o   0.1250E-01
  -2  -4   3        9.30        7.75        0.89 o   0.1291E+00
  -1  -4   3        5.80       12.19        0.53 o   0.1138E+00
   0  -4   3      626.48      626.15        7.02 o   0.4674E-03
   1  -4   3       10.89        7.89        1.20 o   0.1216E+00
   2  -4   3       65.95       63.97        2.75 o   0.1342E-01
   3  -4   3      122.20      125.84        3.52 o   0.5754E-02
   4  -4   3        4.09        4.55        1.11 o   0.2156E+00
   5  -4   3        1.21        5.31        0.74 o   0.2639E+00
   6  -4   3        4.75        2.88        1.41 o   0.1990E+00
   7  -4   3        3.13        6.25        1.02 o   0.2156E+00
  -7  -3   3       42.86       40.77        1.90 o   0.2406E-01
  -6  -3   3        7.69        8.66        1.25 o   0.1235E+00
  -5  -3   3       11.43       12.55        1.06 o   0.9129E-01
  -4  -3   3       26.66       26.10        1.76 o   0.3937E-01
  -3  -3   3       26.26       20.62        1.10 o   0.4679E-01
  -2  -3   3       16.36       20.72        0.89 o   0.5816E-01
  -1  -3   3       70.31       64.40        1.47 o   0.1414E-01
   0  -3   3      933.66      894.15        6.52 o   0.2470E-03
   1  -3   3      545.27      510.09        7.27 o   0.6342E-03
   2  -3   3      752.95      614.04        9.40 o   0.4156E-03
   3  -3   3       14.46        9.49        1.24 o   0.9497E-01
   4  -3   3        1.63        4.21        0.70 o   0.3031E+00
   5  -3   3        8.33       16.35        0.80 o   0.7962E-01
   6  -3   3       90.42       84.35        4.01 o   0.9314E-02
   7  -3   3       16.95       20.78        1.38 o   0.5486E-01
  -7  -2   3        0.17        0.46        0.89 o   0.3570E+00
  -6  -2   3      193.85      218.55        4.19 o   0.2852E-02
  -5  -2   3       49.42       53.89        1.52 o   0.1795E-01
  -4  -2   3      107.10       99.43        3.37 o   0.7751E-02
  -3  -2   3        1.21        1.17        0.58 o   0.8455E+00
  -2  -2   3      233.69      258.95        2.92 o   0.2202E-02
  -1  -2   3      223.15      198.89        3.00 o   0.2926E-02
   0  -2   3       36.06       38.01        1.11 o   0.2769E-01
   1  -2   3      101.28       75.33        2.28 o   0.9834E-02
   2  -2   3     1480.97     1293.45       12.21 o   0.1155E-03
   3  -2   3       13.88       14.63        1.05 o   0.7875E-01
   4  -2   3      147.05      133.13        3.30 o   0.5165E-02
   5  -2   3      269.92      287.91        4.04 o   0.1830E-02
   6  -2   3        1.43        1.60        0.74 o   0.5793E+00
   7  -2   3        6.14        6.08        1.40 o   0.1489E+00
  -7  -1   3        0.62        0.06        0.49 o   0.1238E+01
  -6  -1   3        8.03        6.96        1.03 o   0.1483E+00
  -5  -1   3        4.17        5.22        0.58 o   0.2219E+00
  -4  -1   3        9.36        9.25        1.20 o   0.1147E+00
  -3  -1   3       23.46       23.02        1.27 o   0.4751E-01
  -2  -1   3      158.34      167.23        2.46 o   0.4090E-02
  -1  -1   3       12.70       10.18        0.80 o   0.9993E-01
   0  -1   3        3.20        8.96        0.45 o   0.1706E+00
   1  -1   3      334.60      327.92        3.62 o   0.1391E-02
   2  -1   3      284.91      294.14        3.49 o   0.1745E-02
   3  -1   3     2351.82     2071.25       16.63 o   0.4693E-04
   4  -1   3       37.18       41.00        1.42 o   0.2546E-01
   5  -1   3       55.98       46.62        1.74 o   0.1815E-01
   6  -1   3      277.20      294.71        3.97 o   0.1772E-02
   7  -1   3       18.05       16.03        1.68 o   0.6022E-01
   8  -1   3        0.49        0.66        0.59 o   0.8965E+00
  -7   0   3       38.73       29.44        2.12 o   0.3091E-01
  -6   0   3        1.37        0.16        0.86 o   0.8406E+00
  -5   0   3        0.92        1.85        0.31 o   0.6595E+00
  -4   0   3       83.72       76.50        3.04 o   0.1073E-01
  -3   0   3        9.89        9.92        0.93 o   0.1138E+00
  -2   0   3      725.97      786.42        7.40 o   0.3451E-03
  -1   0   3        1.98        6.11        0.59 o   0.2527E+00
   0   0   3        0.36        0.13        0.56 o   0.1652E+01
   1   0   3      598.92      542.34        6.76 o   0.5721E-03
   2   0   3        7.87       13.00        0.65 o   0.1012E+00
   3   0   3       87.16      114.72        1.61 o   0.7648E-02
   4   0   3      137.53      136.77        2.90 o   0.5364E-02
   5   0   3      142.91      164.62        3.40 o   0.4404E-02
   6   0   3      846.28      865.60        7.87 o   0.2781E-03
   7   0   3        2.14        4.05        1.10 o   0.2613E+00
   8   0   3        3.34        6.27        1.11 o   0.1782E+00
  -7   1   3       10.29       10.38        1.17 o   0.1002E+00
  -6   1   3        1.38        0.41        1.07 o   0.5673E+00
  -5   1   3       32.02       34.94        1.50 o   0.3050E-01
  -4   1   3       12.53       12.32        1.34 o   0.8453E-01
  -3   1   3       47.18       38.35        1.81 o   0.2421E-01
  -2   1   3       86.67       72.91        1.87 o   0.1109E-01
  -1   1   3       22.63       43.27        0.99 o   0.2853E-01
   0   1   3    37074.27    37757.22      238.54 o   0.1742E-06
   1   1   3      196.91      218.05        4.33 o   0.2814E-02
   2   1   3     1120.64     1018.45       12.46 o   0.1830E-03
   3   1   3      207.82      164.98        2.17 o   0.3709E-02
   4   1   3       97.19       99.54        2.78 o   0.8074E-02
   5   1   3       17.53       15.47        1.84 o   0.5737E-01
   6   1   3       51.28       54.86        1.80 o   0.1800E-01
   7   1   3       36.55       33.75        2.26 o   0.2683E-01
   8   1   3       39.71       25.98        1.98 o   0.3306E-01
  -6   2   3      261.39      270.51        5.39 o   0.1938E-02
  -5   2   3      118.54      124.33        3.04 o   0.6272E-02
  -4   2   3       85.91       98.79        3.21 o   0.8439E-02
  -3   2   3      138.26      132.84        3.76 o   0.5250E-02
  -2   2   3        5.24        0.90        0.64 o   0.4684E+00
  -1   2   3       13.32       19.91        0.95 o   0.6140E-01
   0   2   3      994.13      937.87       10.94 o   0.2205E-03
   1   2   3     4378.38     3884.90       29.26 o   0.1413E-04
   2   2   3     1151.21     1223.66       13.90 o   0.1484E-03
   3   2   3       18.18       20.09        0.70 o   0.5643E-01
   4   2   3       14.74        1.58        0.89 o   0.1841E+00
   5   2   3      161.37      186.36        5.25 o   0.3481E-02
   6   2   3        1.39        0.89        0.70 o   0.7951E+00
   7   2   3       50.47       56.51        2.64 o   0.1693E-01
   8   2   3        7.79        9.64        1.13 o   0.1067E+00
  -6   3   3       54.45       59.38        2.18 o   0.1619E-01
  -5   3   3      100.60      101.43        3.52 o   0.7779E-02
  -4   3   3        5.08        6.83        0.74 o   0.1855E+00
  -3   3   3      141.48      166.86        4.76 o   0.3953E-02
  -2   3   3        6.49        8.21        0.69 o   0.1521E+00
  -1   3   3        0.83        0.18        0.32 o   0.1494E+01
   0   3   3       18.43       18.06        0.95 o   0.6123E-01
   1   3   3       48.75       44.31        1.47 o   0.2158E-01
   2   3   3       36.90       45.39        1.05 o   0.2358E-01
   3   3   3      218.71      217.37        2.81 o   0.2820E-02
   4   3   3      152.54      151.64        2.55 o   0.4718E-02
   5   3   3       90.96       88.82        3.92 o   0.8654E-02
   6   3   3       23.56       25.71        1.36 o   0.4341E-01
   7   3   3       13.12       13.84        1.39 o   0.7857E-01
   8   3   3       13.43       10.64        1.28 o   0.9213E-01
  -6   4   3        1.39        0.56        0.82 o   0.7589E+00
  -5   4   3      161.60      159.79        4.22 o   0.4180E-02
  -4   4   3      103.85      102.52        2.78 o   0.7639E-02
  -3   4   3       65.04       71.50        2.79 o   0.1228E-01
  -2   4   3      462.59      431.14        5.74 o   0.8385E-03
  -1   4   3      338.48      334.76        6.76 o   0.1308E-02
   0   4   3       26.96       23.84        1.07 o   0.4327E-01
   1   4   3      211.26      223.79        2.95 o   0.2704E-02
   2   4   3       69.35       72.04        1.40 o   0.1300E-01
   3   4   3      124.22      131.11        1.87 o   0.6090E-02
   4   4   3      287.73      272.77        3.82 o   0.1893E-02
   5   4   3       12.76       14.81        0.98 o   0.7393E-01
   6   4   3       68.25       86.15        2.03 o   0.1083E-01
   7   4   3        1.48        0.43        0.87 o   0.7680E+00
   8   4   3        1.35        0.22        1.18 o   0.5461E+00
  -5   5   3       -0.90        0.27        0.47 o   0.8225E+00
  -4   5   3       96.04       96.00        4.15 o   0.7704E-02
  -3   5   3       17.25       14.69        1.11 o   0.7131E-01
  -2   5   3       88.04       76.73        2.71 o   0.1011E-01
  -1   5   3      291.17      284.41        6.85 o   0.1625E-02
   0   5   3       56.92       63.19        1.91 o   0.1551E-01
   1   5   3       13.76       10.72        0.86 o   0.9900E-01
   2   5   3        8.33        5.35        0.75 o   0.1704E+00
   3   5   3      203.93      201.17        2.85 o   0.2977E-02
   4   5   3       50.13       42.27        1.77 o   0.2275E-01
   5   5   3        9.97       11.24        0.94 o   0.1072E+00
   6   5   3      116.13      121.09        2.44 o   0.6458E-02
   7   5   3      261.60      278.90        5.48 o   0.1904E-02
   8   5   3        4.17        5.88        0.87 o   0.1950E+00
  -5   6   3       28.28       25.15        1.82 o   0.3845E-01
  -4   6   3       31.63       33.69        3.37 o   0.2448E-01
  -3   6   3        3.18        4.46        1.19 o   0.2187E+00
  -2   6   3       31.79       34.10        1.57 o   0.3103E-01
  -1   6   3        0.28        0.04        0.90 o   0.3751E+00
   0   6   3       -0.02        0.43        3.58 o   0.1523E-02
   1   6   3      212.04      203.79        3.51 o   0.2941E-02
   2   6   3       27.77       31.01        1.46 o   0.3400E-01
   3   6   3       -0.16        0.41        0.59 o   0.9306E+00
   4   6   3        2.51        1.72        0.70 o   0.5208E+00
   5   6   3        4.72        2.69        0.92 o   0.2952E+00
   6   6   3       -0.20        0.47        0.82 o   0.4732E+00
   7   6   3       13.52       12.49        1.40 o   0.7721E-01
   8   6   3       35.67       32.63        1.65 o   0.3096E-01
  -4   7   3        0.76        1.53        0.78 o   0.3557E+00
  -3   7   3        1.12        0.03        1.32 o   0.4875E+00
  -2   7   3       -0.68        0.00        0.48 o   0.1242E+01
  -1   7   3        0.33        1.21        0.71 o   0.3819E+00
   0   7   3       38.20       47.21        2.56 o   0.2009E-01
   1   7   3        2.42        1.93        0.79 o   0.4612E+00
   2   7   3        2.06        1.83        0.65 o   0.4862E+00
   3   7   3      129.61      132.55        2.74 o   0.5610E-02
   4   7   3       56.68       63.88        2.23 o   0.1503E-01
   5   7   3      113.62      125.32        2.87 o   0.6163E-02
   6   7   3        8.54        9.76        1.24 o   0.1092E+00
   7   7   3        2.38        2.03        0.70 o   0.4122E+00
   8   7   3        0.78        3.87        0.40 o   0.3437E+00
  -3   8   3      119.23      111.24        6.08 o   0.5774E-02
  -2   8   3       17.35       14.97        2.75 o   0.4756E-01
  -1   8   3       36.92       43.76        2.12 o   0.2282E-01
   0   8   3       18.96       18.71        2.08 o   0.4841E-01
   1   8   3       76.56       82.50        2.63 o   0.1047E-01
   2   8   3        0.57        1.12        0.46 o   0.8600E+00
   3   8   3        3.12        3.47        0.58 o   0.3244E+00
   4   8   3       55.68       47.34        2.04 o   0.1921E-01
   5   8   3      308.86      320.43        6.25 o   0.1493E-02
   6   8   3        0.06        0.09        1.62 o   0.3581E-01
   7   8   3       -0.51        0.00        0.47 o   0.1730E+01
  -2   9   3       12.95       12.33        2.36 o   0.6257E-01
  -1   9   3      114.80      105.55        6.28 o   0.5875E-02
   0   9   3       46.76       43.79        4.39 o   0.1603E-01
   1   9   3       62.42       68.60        3.42 o   0.1245E-01
   2   9   3       19.57       17.51        1.77 o   0.5324E-01
   3   9   3       23.51       22.57        1.79 o   0.4350E-01
   4   9   3      143.10      135.28        7.14 o   0.4343E-02
   5   9   3      267.82      247.42        6.95 o   0.1970E-02
   6   9   3      282.78      253.82        4.53 o   0.2007E-02
   7   9   3       13.16       17.05        1.00 o   0.7057E-01
  -1  10   3      214.60      226.19        7.70 o   0.2343E-02
   0  10   3      123.19      107.01        6.12 o   0.5698E-02
   1  10   3        7.77        7.77        2.55 o   0.7883E-01
   2  10   3        7.10        7.80        2.22 o   0.9112E-01
   3  10   3        3.59        0.25        1.89 o   0.2179E+00
   4  10   3       74.18       77.72        4.64 o   0.9737E-02
   5  10   3       15.10       11.74        1.60 o   0.7176E-01
   6  10   3       -0.43        0.01        0.67 o   0.1205E+01
   0  11   3       46.79       52.64        3.25 o   0.1700E-01
   1  11   3       18.01       19.05        2.37 o   0.4736E-01
   2  11   3       41.27       40.52        3.31 o   0.2024E-01
   3  11   3       40.23       34.85        3.06 o   0.2281E-01
   5  11   3        6.59        6.24        1.27 o   0.1518E+00
  -3 -11   4        9.32        6.66        1.50 o   0.1225E+00
  -2 -11   4        2.10        8.66        1.27 o   0.1359E+00
  -1 -11   4       28.75       20.93        2.80 o   0.3610E-01
   0 -11   4       71.78       48.92        4.07 o   0.1395E-01
  -4 -10   4        1.28        1.28        1.21 o   0.4110E+00
  -3 -10   4       26.89       28.26        2.03 o   0.3383E-01
  -2 -10   4       26.78       33.65        2.17 o   0.3012E-01
  -1 -10   4       37.85       28.43        3.71 o   0.2328E-01
   0 -10   4       66.04       64.25        3.24 o   0.1324E-01
   1 -10   4       15.32        9.64        1.73 o   0.7676E-01
   2 -10   4       10.51       10.29        1.82 o   0.8404E-01
  -5  -9   4       16.97       13.82        2.02 o   0.6002E-01
  -4  -9   4        2.37        0.29        1.00 o   0.5578E+00
  -3  -9   4        0.23        0.28        0.92 o   0.3217E+00
  -2  -9   4        0.18        0.29        1.16 o   0.1350E+00
  -1  -9   4        2.20        2.84        1.07 o   0.3237E+00
   0  -9   4       -2.11        0.03        1.29 o   0.4512E+00
   1  -9   4       -0.41        0.95        1.04 o   0.1952E+00
   2  -9   4        0.37        0.04        1.22 o   0.1101E+00
   3  -9   4        3.12        3.04        1.43 o   0.2245E+00
  -6  -8   4       14.00       15.16        1.21 o   0.7595E-01
  -5  -8   4       61.51       58.90        3.03 o   0.1466E-01
  -4  -8   4        2.25        1.90        0.97 o   0.3707E+00
  -3  -8   4       68.24       72.78        2.89 o   0.1185E-01
  -2  -8   4       18.43       21.20        1.41 o   0.5108E-01
  -1  -8   4       70.35       88.48        2.64 o   0.1018E-01
   0  -8   4      272.84      254.87        6.03 o   0.1942E-02
   1  -8   4       21.10       27.37        2.18 o   0.3577E-01
   2  -8   4        4.31        5.36        0.98 o   0.2113E+00
   3  -8   4        1.27        1.38        1.23 o   0.3933E+00
   4  -8   4        1.59        6.82        0.98 o   0.2041E+00
  -6  -7   4        4.82        4.02        0.88 o   0.2610E+00
  -5  -7   4       35.22       30.19        2.63 o   0.2749E-01
  -4  -7   4        2.12        1.94        1.04 o   0.3635E+00
  -3  -7   4      113.50      116.83        2.68 o   0.6707E-02
  -2  -7   4        0.84        0.09        0.48 o   0.9139E+00
  -1  -7   4       13.56       12.48        1.87 o   0.7194E-01
   0  -7   4        2.09        1.76        1.20 o   0.3473E+00
   1  -7   4      989.34      953.65       11.53 o   0.2179E-03
   2  -7   4      209.46      223.29        4.62 o   0.2613E-02
   3  -7   4       18.95       23.24        2.09 o   0.4301E-01
   4  -7   4       14.62       16.02        1.56 o   0.6458E-01
   5  -7   4        8.39        6.04        2.02 o   0.1030E+00
  -6  -6   4       16.59       16.12        1.78 o   0.6210E-01
  -5  -6   4      171.10      190.11        5.69 o   0.3335E-02
  -4  -6   4       80.56       89.14        2.43 o   0.9767E-02
  -3  -6   4        2.18        1.05        0.99 o   0.4498E+00
  -2  -6   4        5.10        5.66        1.01 o   0.1947E+00
  -1  -6   4       12.65       10.78        1.41 o   0.9122E-01
   0  -6   4        5.60        5.33        1.04 o   0.1927E+00
   1  -6   4        3.47        3.06        1.19 o   0.2498E+00
   2  -6   4     1684.19     1594.90       19.00 o   0.8202E-04
   3  -6   4       39.97       36.57        1.62 o   0.2584E-01
   4  -6   4       -0.04        1.25        5.52 o   0.2692E-03
   5  -6   4       30.25       36.89        3.45 o   0.2353E-01
   6  -6   4       11.71        5.53        1.96 o   0.1012E+00
  -7  -5   4       10.32        6.75        1.60 o   0.1122E+00
  -6  -5   4        6.30        5.88        1.08 o   0.1709E+00
  -5  -5   4       70.64       80.31        3.04 o   0.1100E-01
  -4  -5   4      198.15      213.80        3.83 o   0.2875E-02
  -3  -5   4      335.13      341.07        5.71 o   0.1359E-02
  -2  -5   4       20.48       25.76        1.59 o   0.4269E-01
  -1  -5   4      280.95      275.69        4.65 o   0.1824E-02
   0  -5   4        5.83        2.82        0.84 o   0.2623E+00
   1  -5   4        7.02        8.02        1.19 o   0.1331E+00
   2  -5   4        7.46        2.29        1.07 o   0.2358E+00
   3  -5   4       31.01       33.38        1.53 o   0.3117E-01
   4  -5   4       25.51       30.44        1.66 o   0.3618E-01
   5  -5   4       19.14       21.35        3.14 o   0.3711E-01
   6  -5   4        9.25        6.81        2.28 o   0.8778E-01
  -7  -4   4        1.93        0.02        0.62 o   0.1123E+01
  -6  -4   4        0.11        1.10        1.33 o   0.7716E-01
  -5  -4   4        1.69        0.86        1.07 o   0.5065E+00
  -4  -4   4      513.79      504.83        8.60 o   0.6772E-03
  -3  -4   4      165.10      172.23        2.99 o   0.3951E-02
  -2  -4   4       68.69       62.58        1.94 o   0.1413E-01
  -1  -4   4     3171.78     2878.38       18.67 o   0.2617E-04
   0  -4   4        0.64        1.08        0.31 o   0.9143E+00
   1  -4   4       40.00       47.74        1.54 o   0.2134E-01
   2  -4   4        2.36        3.32        0.85 o   0.2998E+00
   3  -4   4       59.86       60.72        2.23 o   0.1509E-01
   4  -4   4       18.90       11.89        1.36 o   0.7316E-01
   5  -4   4       39.13       32.58        2.79 o   0.2637E-01
   6  -4   4        3.80        1.58        1.43 o   0.2533E+00
   7  -4   4      169.41      129.59        6.47 o   0.4295E-02
  -7  -3   4       85.52       98.59        2.87 o   0.8674E-02
  -6  -3   4       93.16       88.72        3.16 o   0.8823E-02
  -5  -3   4       19.54       25.36        1.31 o   0.4336E-01
  -4  -3   4        5.18        5.70        1.16 o   0.1706E+00
  -3  -3   4       76.93       71.85        2.15 o   0.1190E-01
  -2  -3   4        2.59        2.16        0.60 o   0.4875E+00
  -1  -3   4       60.25       44.03        1.50 o   0.2077E-01
   0  -3   4      231.94      206.94        2.76 o   0.2827E-02
   1  -3   4        6.23        0.50        0.67 o   0.4205E+00
   2  -3   4        1.72        3.79        0.54 o   0.3512E+00
   3  -3   4       29.20       29.19        1.70 o   0.3390E-01
   4  -3   4       19.54       18.45        1.35 o   0.5570E-01
   5  -3   4       40.39       42.31        1.46 o   0.2448E-01
   6  -3   4       23.59       19.39        3.20 o   0.3690E-01
   7  -3   4       27.12       22.15        1.64 o   0.4190E-01
  -7  -2   4        4.95        3.03        0.65 o   0.3024E+00
  -6  -2   4       45.79       45.23        1.96 o   0.2139E-01
  -5  -2   4        7.32        9.34        0.81 o   0.1310E+00
  -4  -2   4        2.69        4.74        0.88 o   0.2757E+00
  -3  -2   4        0.83        1.69        0.33 o   0.7664E+00
  -2  -2   4       91.39       81.98        1.86 o   0.1009E-01
  -1  -2   4       11.67       19.23        0.65 o   0.6690E-01
   0  -2   4       40.30       29.64        0.95 o   0.3288E-01
   1  -2   4      412.66      419.08        4.50 o   0.9666E-03
   2  -2   4     2231.42     1887.91       16.56 o   0.5436E-04
   3  -2   4        3.26        1.66        0.66 o   0.4762E+00
   4  -2   4       61.51       61.24        2.19 o   0.1453E-01
   5  -2   4       29.78       37.56        1.63 o   0.2948E-01
   6  -2   4       10.36        9.77        0.97 o   0.1100E+00
   7  -2   4       11.61       10.22        1.56 o   0.8796E-01
  -7  -1   4        0.04        0.81        1.83 o   0.2204E-01
  -6  -1   4       27.22       32.09        1.55 o   0.3311E-01
  -5  -1   4        0.73        0.08        0.34 o   0.1680E+01
  -4  -1   4        0.70        2.99        0.47 o   0.3973E+00
  -3  -1   4      146.59      161.26        3.82 o   0.4489E-02
  -2  -1   4      206.77      206.53        3.12 o   0.2940E-02
  -1  -1   4       91.78       98.01        1.51 o   0.8790E-02
   0  -1   4      144.31      149.59        1.92 o   0.4838E-02
   1  -1   4        2.26        0.68        0.44 o   0.9491E+00
   2  -1   4      751.66      690.93        6.59 o   0.3794E-03
   3  -1   4      111.52      105.67        1.83 o   0.7472E-02
   4  -1   4       61.37       65.17        2.08 o   0.1439E-01
   5  -1   4      905.47      923.85       10.37 o   0.2430E-03
   6  -1   4       12.88       11.78        1.13 o   0.9021E-01
   7  -1   4        3.66        2.80        1.12 o   0.2588E+00
   8  -1   4       -0.16        0.88        0.80 o   0.5059E+00
  -7   0   4       17.68       15.17        1.29 o   0.6594E-01
  -6   0   4       66.46       63.17        2.74 o   0.1379E-01
  -5   0   4       15.09       13.79        1.16 o   0.7545E-01
  -4   0   4       18.12       20.75        1.61 o   0.5052E-01
  -3   0   4      201.90      169.33        4.59 o   0.3374E-02
  -2   0   4      111.81      143.49        2.94 o   0.5578E-02
  -1   0   4     2249.08     2118.12       18.26 o   0.4853E-04
   0   0   4       51.51       71.84        2.16 o   0.1370E-01
   1   0   4       39.69       32.16        1.49 o   0.2925E-01
   2   0   4      456.77      504.61        5.05 o   0.7391E-03
   3   0   4        0.77        2.86        0.24 o   0.5467E+00
   4   0   4      197.33      177.76        3.28 o   0.3288E-02
   5   0   4        4.99        2.23        0.69 o   0.3237E+00
   6   0   4      801.34      794.11        9.01 o   0.3113E-03
   7   0   4       23.89       22.12        1.81 o   0.4490E-01
   8   0   4       87.04       60.15        3.18 o   0.1227E-01
  -6   1   4       64.15       56.24        2.59 o   0.1547E-01
  -5   1   4        0.66        0.26        0.43 o   0.1244E+01
  -4   1   4       57.20       66.36        2.68 o   0.1381E-01
  -3   1   4      137.19      145.14        3.81 o   0.4896E-02
  -2   1   4     1065.92     1073.44       10.50 o   0.1821E-03
  -1   1   4      255.00      266.59        2.91 o   0.2030E-02
   0   1   4     2776.29     2690.62       30.68 o   0.3026E-04
   1   1   4        0.52        0.54        0.62 o   0.9059E+00
   2   1   4      108.48      101.47        2.03 o   0.7711E-02
   3   1   4      466.38      496.89        3.81 o   0.7392E-03
   4   1   4      254.67      242.70        4.18 o   0.2170E-02
   5   1   4       10.12       11.27        1.50 o   0.8958E-01
   6   1   4      678.69      714.56        7.25 o   0.3956E-03
   7   1   4       -0.84        0.08        0.47 o   0.1007E+01
   8   1   4       98.85       92.50        3.02 o   0.8658E-02
  -6   2   4       36.61       25.33        1.85 o   0.3535E-01
  -5   2   4       77.38       72.24        3.10 o   0.1153E-01
  -4   2   4        0.15        0.25        0.91 o   0.3497E+00
  -3   2   4       56.66       61.12        2.45 o   0.1474E-01
  -2   2   4       18.36       21.13        1.03 o   0.5380E-01
  -1   2   4        3.10        1.10        0.49 o   0.5620E+00
   0   2   4      313.76      289.92        4.49 o   0.1603E-02
   1   2   4        5.32        4.45        0.89 o   0.2257E+00
   2   2   4       48.09       42.92        1.66 o   0.2203E-01
   3   2   4        8.11        4.50        0.61 o   0.2145E+00
   4   2   4      575.49      567.64        6.18 o   0.5706E-03
   5   2   4        4.42        2.63        1.16 o   0.2313E+00
   6   2   4      267.40      285.88        4.08 o   0.1887E-02
   7   2   4       11.04       11.95        1.49 o   0.8096E-01
   8   2   4        4.98        4.20        0.97 o   0.2454E+00
  -6   3   4        1.11        0.08        0.73 o   0.1159E+01
  -5   3   4      447.95      431.76        6.67 o   0.8771E-03
  -4   3   4       27.74       30.91        1.38 o   0.3503E-01
  -3   3   4       11.51       15.49        1.29 o   0.7584E-01
  -2   3   4       11.36       14.06        0.92 o   0.8640E-01
  -1   3   4       64.61       82.16        1.70 o   0.1162E-01
   0   3   4      102.34       90.57        2.66 o   0.8561E-02
   1   3   4        7.72        4.28        0.71 o   0.2020E+00
   2   3   4      267.63      296.77        2.65 o   0.1828E-02
   3   3   4      334.26      369.42        3.75 o   0.1288E-02
   4   3   4       11.13        8.36        0.85 o   0.1249E+00
   5   3   4       19.98       26.94        1.53 o   0.4192E-01
   6   3   4       51.19       51.08        2.17 o   0.1826E-01
   7   3   4        0.73        1.67        0.55 o   0.5406E+00
   8   3   4       40.31       40.09        2.54 o   0.2397E-01
  -5   4   4      112.22       92.00        2.87 o   0.8020E-02
  -4   4   4      200.49      208.62        4.35 o   0.2860E-02
  -3   4   4       30.73       26.82        1.54 o   0.3447E-01
  -2   4   4       80.06       89.63        2.54 o   0.9600E-02
  -1   4   4       48.03       48.77        2.07 o   0.1942E-01
   0   4   4        1.61        1.56        0.87 o   0.5053E+00
   1   4   4       30.17       30.40        1.07 o   0.3437E-01
   2   4   4        9.82        9.57        0.69 o   0.1198E+00
   3   4   4      430.54      465.93        4.65 o   0.8630E-03
   4   4   4      334.71      285.93        5.26 o   0.1563E-02
   5   4   4       42.84       50.71        1.70 o   0.2023E-01
   6   4   4      124.39      150.25        2.73 o   0.5235E-02
   7   4   4       70.24       74.88        3.47 o   0.1126E-01
   8   4   4        1.59        0.95        1.08 o   0.4963E+00
  -5   5   4        7.72        5.24        0.93 o   0.1798E+00
  -4   5   4      141.82      139.81        7.24 o   0.4153E-02
  -3   5   4       61.64       59.25        2.15 o   0.1518E-01
  -2   5   4      409.08      378.18        9.06 o   0.9870E-03
  -1   5   4      239.90      238.35        6.46 o   0.2189E-02
   0   5   4       68.48       72.59        3.12 o   0.1161E-01
   1   5   4       78.75       81.14        2.27 o   0.1070E-01
   2   5   4        1.61        0.34        0.53 o   0.1127E+01
   3   5   4      356.82      354.73        4.77 o   0.1247E-02
   4   5   4       33.74       36.48        1.69 o   0.2840E-01
   5   5   4       25.26       21.53        1.52 o   0.4480E-01
   6   5   4       10.28       11.01        1.05 o   0.9832E-01
   7   5   4       14.49       20.44        1.74 o   0.5233E-01
   8   5   4        0.35        0.65        0.76 o   0.6602E+00
  -4   6   4       -0.33        0.19        1.29 o   0.9024E-01
  -3   6   4        4.40        5.76        2.01 o   0.1206E+00
  -2   6   4       10.06       11.63        1.13 o   0.9624E-01
  -1   6   4        4.31        4.54        0.89 o   0.2503E+00
   0   6   4       39.01       37.73        2.55 o   0.2373E-01
   1   6   4      178.10      181.63        3.73 o   0.3518E-02
   2   6   4       44.57       38.46        1.67 o   0.2423E-01
   3   6   4       35.70       44.25        1.43 o   0.2379E-01
   4   6   4        0.68        0.19        0.41 o   0.1431E+01
   5   6   4        5.86        8.80        0.78 o   0.1344E+00
   6   6   4        0.47        0.38        0.57 o   0.9285E+00
   7   6   4       -0.18        0.01        1.07 o   0.1879E+00
   8   6   4        1.83        2.72        0.84 o   0.3569E+00
  -4   7   4       -1.96        1.24        1.42 o   0.3231E+00
  -3   7   4       32.06       27.33        3.45 o   0.2656E-01
  -2   7   4       10.69       10.72        1.60 o   0.8796E-01
  -1   7   4        8.38        9.15        1.10 o   0.1167E+00
   0   7   4       12.38       11.51        1.69 o   0.8009E-01
   1   7   4       11.40        8.17        1.48 o   0.1004E+00
   2   7   4       48.68       45.32        1.88 o   0.2103E-01
   3   7   4       19.10       19.51        1.25 o   0.5746E-01
   4   7   4       48.89       52.16        1.88 o   0.1856E-01
   5   7   4       64.12       77.48        2.16 o   0.1217E-01
   6   7   4       10.22       10.81        1.13 o   0.9719E-01
   7   7   4       11.02        8.56        1.11 o   0.1136E+00
   8   7   4        6.43       10.39        0.81 o   0.1239E+00
  -3   8   4        1.22        2.29        1.21 o   0.3330E+00
  -2   8   4       35.92       38.27        2.44 o   0.2433E-01
  -1   8   4       25.04       24.50        2.17 o   0.3734E-01
   0   8   4       62.54       65.01        3.41 o   0.1286E-01
   1   8   4       -0.74        0.30        0.50 o   0.9122E+00
   2   8   4      272.84      268.30        4.65 o   0.1897E-02
   3   8   4      247.08      248.96        4.03 o   0.2236E-02
   4   8   4      571.57      570.68        7.98 o   0.5619E-03
   5   8   4      497.55      462.88       10.27 o   0.7297E-03
   6   8   4       -0.03        0.01        4.29 o   0.7394E-03
   7   8   4       14.81        9.73        1.04 o   0.9874E-01
  -2   9   4      232.74      234.75        7.31 o   0.2239E-02
  -1   9   4        3.58        3.22        1.84 o   0.1616E+00
   0   9   4       20.90       15.19        3.11 o   0.4098E-01
   1   9   4        7.57        5.63        2.24 o   0.9930E-01
   2   9   4      171.30      155.44        5.49 o   0.3879E-02
   3   9   4        2.75        5.13        1.81 o   0.1593E+00
   4   9   4       26.88       21.63        3.45 o   0.3033E-01
   5   9   4       12.16       15.55        2.37 o   0.5587E-01
   6   9   4       15.40       16.27        1.29 o   0.6221E-01
   7   9   4       39.46       32.22        1.52 o   0.3003E-01
  -1  10   4       25.34       28.58        2.43 o   0.3344E-01
   0  10   4       10.23       10.87        2.13 o   0.7590E-01
   1  10   4       34.14       30.82        3.48 o   0.2417E-01
   2  10   4        3.78        3.56        2.16 o   0.1294E+00
   3  10   4       10.30       10.50        2.45 o   0.6939E-01
   4  10   4       -1.54        0.08        1.16 o   0.5519E+00
   5  10   4       46.60       41.30        2.02 o   0.2240E-01
   6  10   4       -0.58        1.09        0.56 o   0.6552E+00
   0  11   4      197.41      223.25        6.05 o   0.2565E-02
   1  11   4       42.82       43.33        3.10 o   0.1973E-01
   2  11   4       26.18       25.38        2.67 o   0.3325E-01
   3  11   4        1.24        0.03        1.50 o   0.3802E+00
   4  11   4       57.89       47.11        3.33 o   0.1680E-01
  -1 -11   5        0.21        1.33        1.07 o   0.1712E+00
  -3 -10   5       -1.04        0.02        0.88 o   0.9416E+00
  -2 -10   5       17.41       10.50        1.71 o   0.7179E-01
  -1 -10   5        3.05        3.52        1.71 o   0.1771E+00
   0 -10   5       -1.96        0.15        1.74 o   0.2792E+00
   1 -10   5        2.05        1.19        1.25 o   0.3675E+00
   2 -10   5       15.99       19.45        1.94 o   0.5095E-01
  -5  -9   5       27.00       18.11        2.19 o   0.4381E-01
  -4  -9   5       19.25       17.04        1.51 o   0.5867E-01
  -3  -9   5       -0.21        0.65        1.03 o   0.2028E+00
  -2  -9   5       28.34       42.89        1.94 o   0.2614E-01
  -1  -9   5        0.27        0.28        0.89 o   0.3606E+00
   0  -9   5        0.51        2.06        0.53 o   0.6428E+00
   1  -9   5        2.44        0.66        1.31 o   0.3734E+00
   2  -9   5       27.21       32.27        3.24 o   0.2651E-01
   3  -9   5       82.85       56.89        4.60 o   0.1130E-01
  -5  -8   5       25.00       19.76        1.79 o   0.4693E-01
  -4  -8   5        9.81        8.26        1.38 o   0.1140E+00
  -3  -8   5       48.17       56.36        2.85 o   0.1621E-01
  -2  -8   5       42.98       48.55        2.92 o   0.1845E-01
  -1  -8   5       15.87       18.41        1.33 o   0.5983E-01
   0  -8   5      162.50      177.00        3.88 o   0.3736E-02
   1  -8   5       17.96       24.50        2.08 o   0.4193E-01
   2  -8   5        6.62        7.20        1.72 o   0.1181E+00
   3  -8   5       -0.10        1.20        1.41 o   0.6240E-01
   4  -8   5       -0.44        0.44        0.61 o   0.9677E+00
  -6  -7   5        0.08        0.06        1.31 o   0.8447E-01
  -5  -7   5       30.82       29.03        2.23 o   0.3223E-01
  -4  -7   5       11.96       14.53        1.64 o   0.7198E-01
  -3  -7   5       34.18       34.40        1.60 o   0.3020E-01
  -2  -7   5       22.54       28.75        1.38 o   0.3758E-01
  -1  -7   5      108.59      109.61        3.59 o   0.6801E-02
   0  -7   5       52.89       49.43        1.80 o   0.1912E-01
   1  -7   5     1666.14     1695.62       13.72 o   0.7776E-04
   2  -7   5        2.67        1.23        1.11 o   0.3753E+00
   3  -7   5        7.14        8.25        1.61 o   0.1101E+00
   4  -7   5        3.92        5.71        0.98 o   0.1980E+00
   5  -7   5       20.93       20.12        2.50 o   0.4244E-01
  -6  -6   5       34.81       27.19        2.05 o   0.3326E-01
  -5  -6   5       28.06       24.24        2.35 o   0.3513E-01
  -4  -6   5      180.56      168.42        4.73 o   0.3783E-02
  -3  -6   5       56.01       57.21        1.86 o   0.1669E-01
  -2  -6   5       11.34       15.74        1.38 o   0.7117E-01
  -1  -6   5       -0.98        0.00        0.44 o   0.9887E+00
   0  -6   5       33.61       33.58        2.17 o   0.2781E-01
   1  -6   5       93.05       96.64        3.56 o   0.8061E-02
   2  -6   5      150.77      145.47        4.35 o   0.4607E-02
   3  -6   5       27.87       18.39        3.59 o   0.3207E-01
   4  -6   5       42.71       42.96        2.44 o   0.2148E-01
   5  -6   5        1.01        1.30        1.06 o   0.5001E+00
   6  -6   5       21.06       20.52        2.21 o   0.4276E-01
  -6  -5   5        3.54        1.85        1.10 o   0.3260E+00
  -5  -5   5      212.67      194.85        5.15 o   0.2919E-02
  -4  -5   5      206.64      243.45        4.44 o   0.2432E-02
  -3  -5   5      130.00      134.87        3.12 o   0.5439E-02
  -2  -5   5      413.05      405.65        6.44 o   0.9707E-03
  -1  -5   5        2.69        2.29        1.10 o   0.3358E+00
   0  -5   5       29.33       32.04        1.63 o   0.3268E-01
   1  -5   5      116.78      117.31        3.16 o   0.6356E-02
   2  -5   5        0.59        0.78        0.49 o   0.9072E+00
   3  -5   5      298.82      332.76        4.93 o   0.1468E-02
   4  -5   5        9.32       20.95        1.34 o   0.6080E-01
   5  -5   5       27.50       39.62        2.48 o   0.2589E-01
   6  -5   5       -0.38        0.38        1.28 o   0.9011E-01
  -6  -4   5       -0.39        0.00        0.81 o   0.5861E+00
  -5  -4   5        4.74        5.10        0.94 o   0.2062E+00
  -4  -4   5      271.29      273.11        4.23 o   0.1913E-02
  -3  -4   5      365.65      378.60        7.11 o   0.1121E-02
  -2  -4   5       46.86       41.82        1.76 o   0.2354E-01
  -1  -4   5      110.76       92.12        2.28 o   0.8426E-02
   0  -4   5      397.60      403.84        4.33 o   0.1011E-02
   1  -4   5       14.84       17.32        0.96 o   0.6796E-01
   2  -4   5       25.18       30.66        1.27 o   0.3712E-01
   3  -4   5      288.15      312.48        7.26 o   0.1525E-02
   4  -4   5      140.49      148.71        3.01 o   0.4912E-02
   5  -4   5      320.31      361.73        6.73 o   0.1334E-02
   6  -4   5        8.89        8.73        2.44 o   0.7554E-01
   7  -4   5      105.40       91.41        3.36 o   0.7990E-02
  -6  -3   5       -0.76        0.06        0.40 o   0.1464E+01
  -5  -3   5        7.29       11.18        1.04 o   0.1087E+00
  -4  -3   5        6.02        6.50        0.77 o   0.1662E+00
  -3  -3   5        5.54        7.58        0.90 o   0.1553E+00
  -2  -3   5        6.44        5.93        0.76 o   0.1910E+00
  -1  -3   5       93.81       73.31        1.82 o   0.1107E-01
   0  -3   5       11.01       12.21        0.73 o   0.9773E-01
   1  -3   5        7.77        4.78        0.67 o   0.1836E+00
   2  -3   5       24.36       24.15        1.31 o   0.4331E-01
   3  -3   5       80.24       86.41        3.51 o   0.9450E-02
   4  -3   5      157.48      163.09        3.81 o   0.4097E-02
   5  -3   5       61.81       68.43        2.21 o   0.1377E-01
   6  -3   5       11.21        7.72        1.73 o   0.9214E-01
   7  -3   5        5.30       10.56        1.88 o   0.1037E+00
  -6  -2   5        2.74        4.92        0.75 o   0.2250E+00
  -5  -2   5        1.10        1.82        0.74 o   0.6261E+00
  -4  -2   5        0.54        0.41        0.39 o   0.1536E+01
  -3  -2   5        1.43        0.76        0.66 o   0.7984E+00
  -2  -2   5       60.05       65.27        1.62 o   0.1477E-01
  -1  -2   5      571.32      554.01        5.97 o   0.5849E-03
   0  -2   5       36.41       41.46        1.19 o   0.2558E-01
   1  -2   5       22.66       31.48        0.99 o   0.3644E-01
   2  -2   5       38.73       32.61        1.20 o   0.2921E-01
   3  -2   5       13.51       12.11        0.94 o   0.8726E-01
   4  -2   5        0.66        0.61        0.38 o   0.1148E+01
   5  -2   5        1.87        0.89        0.59 o   0.7960E+00
   6  -2   5      142.36        0.02        6.32 o   0.1165E-01
   7  -2   5        6.40        4.73        1.35 o   0.1598E+00
  -6  -1   5       28.33       28.47        1.66 o   0.3622E-01
  -5  -1   5        1.11        1.84        0.77 o   0.6136E+00
  -4  -1   5       30.31       34.22        1.43 o   0.3051E-01
  -3  -1   5      112.83      125.17        3.52 o   0.6281E-02
  -2  -1   5      240.22      229.88        4.13 o   0.2373E-02
  -1  -1   5        0.17        1.06        0.52 o   0.7225E+00
   0  -1   5      131.82      121.35        2.25 o   0.6097E-02
   1  -1   5      226.13      225.09        2.62 o   0.2613E-02
   2  -1   5      214.34      208.36        3.12 o   0.2837E-02
   3  -1   5     1357.95     1222.96       10.46 o   0.1297E-03
   4  -1   5       22.06       24.83        1.35 o   0.4387E-01
   5  -1   5      422.98      433.22        7.55 o   0.8865E-03
   6  -1   5        2.83        3.80        0.81 o   0.2730E+00
   7  -1   5       -0.35        2.48        0.82 o   0.1459E+00
   8  -1   5        1.43        0.08        0.66 o   0.1193E+01
  -6   0   5       -1.04        0.88        0.84 o   0.6367E+00
  -5   0   5       23.11       23.62        1.39 o   0.4545E-01
  -4   0   5        6.07        8.20        0.69 o   0.1581E+00
  -3   0   5      778.52      770.02       10.90 o   0.3272E-03
  -2   0   5        0.69        0.32        0.43 o   0.1136E+01
  -1   0   5       85.62       94.41        2.48 o   0.9056E-02
   0   0   5       56.60       54.95        1.78 o   0.1656E-01
   1   0   5       22.97       25.07        0.88 o   0.4613E-01
   2   0   5      370.02      322.89        5.47 o   0.1331E-02
   3   0   5      118.66      126.51        1.93 o   0.6262E-02
   4   0   5        1.16        1.25        0.53 o   0.9211E+00
   5   0   5      953.81      988.40       15.51 o   0.2108E-03
   6   0   5      183.00      180.93        3.78 o   0.3487E-02
   7   0   5       -0.86        0.45        0.43 o   0.9108E+00
   8   0   5       -0.09        0.02        1.21 o   0.1161E+00
  -6   1   5       29.88       23.41        1.64 o   0.4115E-01
  -5   1   5        3.32        2.34        0.92 o   0.3190E+00
  -4   1   5        4.24        8.39        0.79 o   0.1616E+00
  -3   1   5       10.88        9.65        1.29 o   0.1008E+00
  -2   1   5        8.72       11.90        1.05 o   0.1038E+00
  -1   1   5      541.70      501.16        5.65 o   0.6595E-03
   0   1   5      125.00      125.21        2.17 o   0.5992E-02
   1   1   5       42.33       34.71        1.33 o   0.2726E-01
   2   1   5      236.90      245.39        3.11 o   0.2264E-02
   3   1   5      105.12      108.86        2.12 o   0.7455E-02
   4   1   5       67.87       76.87        2.16 o   0.1170E-01
   5   1   5      330.66      354.69        8.02 o   0.1247E-02
   6   1   5      205.43      204.84        3.98 o   0.2815E-02
   7   1   5       48.72       50.73        2.14 o   0.1810E-01
   8   1   5        1.43        1.57        0.71 o   0.6269E+00
  -6   2   5      259.36      213.24        4.43 o   0.2526E-02
  -5   2   5        1.18        0.20        0.70 o   0.1112E+01
  -4   2   5       51.90       58.45        1.86 o   0.1661E-01
  -3   2   5       76.06       80.15        3.08 o   0.1053E-01
  -2   2   5        4.35        6.28        0.76 o   0.1960E+00
  -1   2   5        8.69        4.26        0.84 o   0.1851E+00
   0   2   5       53.68       57.54        1.66 o   0.1664E-01
   1   2   5       16.94       10.71        0.96 o   0.8299E-01
   2   2   5       10.15        7.25        0.96 o   0.1228E+00
   3   2   5        9.23       10.97        0.73 o   0.1105E+00
   4   2   5        6.88        6.54        0.73 o   0.1667E+00
   5   2   5      202.40      203.94        4.79 o   0.2948E-02
   6   2   5        0.37        0.34        0.58 o   0.1452E+01
   7   2   5       21.98       20.53        1.52 o   0.4814E-01
   8   2   5       66.53       53.37        2.43 o   0.1671E-01
  -5   3   5      191.98      190.71        3.36 o   0.3318E-02
  -4   3   5       13.85       14.31        1.28 o   0.7301E-01
  -3   3   5        5.23        4.59        0.73 o   0.2210E+00
  -2   3   5        2.45        2.47        0.67 o   0.4297E+00
  -1   3   5        2.31        3.60        0.63 o   0.3616E+00
   0   3   5      261.44      257.03        4.84 o   0.2021E-02
   1   3   5     5574.76     5397.91       42.52 o   0.7970E-05
   2   3   5      578.81      597.16        6.55 o   0.5368E-03
   3   3   5      925.38      827.12       11.12 o   0.2651E-03
   4   3   5      529.75      551.19        6.11 o   0.6164E-03
   5   3   5        2.28        1.40        0.69 o   0.5091E+00
   6   3   5       20.76       22.03        1.16 o   0.5073E-01
   7   3   5       29.97       27.35        1.69 o   0.3566E-01
   8   3   5       85.25       85.10        3.50 o   0.9677E-02
  -5   4   5      318.57      301.15        4.63 o   0.1593E-02
  -4   4   5        1.54        2.81        0.84 o   0.3660E+00
  -3   4   5      320.92      343.28        5.13 o   0.1353E-02
  -2   4   5        2.25        2.58        0.74 o   0.3993E+00
  -1   4   5      114.57      130.64        3.48 o   0.5820E-02
   0   4   5        0.36        0.34        0.75 o   0.7173E+00
   1   4   5      122.63      141.88        3.20 o   0.5335E-02
   2   4   5        4.18        1.84        0.54 o   0.3546E+00
   3   4   5       23.93       25.14        1.20 o   0.4404E-01
   4   4   5      187.15      172.92        4.51 o   0.3454E-02
   5   4   5       23.94       21.24        1.49 o   0.4667E-01
   6   4   5       30.64       34.99        1.49 o   0.3208E-01
   7   4   5        7.00        9.57        1.33 o   0.1036E+00
   8   4   5       -1.21        1.12        1.16 o   0.4999E+00
  -5   5   5       30.83       35.29        1.76 o   0.3014E-01
  -4   5   5       45.35       41.80        2.64 o   0.2085E-01
  -3   5   5        4.13        5.72        1.30 o   0.1713E+00
  -2   5   5       32.74       33.04        1.61 o   0.3085E-01
  -1   5   5       18.00       21.79        1.60 o   0.4884E-01
   0   5   5       91.70       85.46        3.86 o   0.8775E-02
   1   5   5      103.94       99.55        3.18 o   0.7674E-02
   2   5   5        4.39        5.48        0.69 o   0.2178E+00
   3   5   5       56.86       56.95        2.48 o   0.1561E-01
   4   5   5       16.99       19.41        1.90 o   0.5424E-01
   5   5   5       13.85       14.99        1.38 o   0.7097E-01
   6   5   5       -0.98        0.12        0.38 o   0.1093E+01
   7   5   5       34.62       34.35        1.96 o   0.2814E-01
   8   5   5       -0.93        0.47        0.44 o   0.8575E+00
  -4   6   5       21.47       23.06        2.50 o   0.3938E-01
  -3   6   5        1.44        1.80        1.62 o   0.2583E+00
  -2   6   5       -0.86        0.04        0.48 o   0.9648E+00
  -1   6   5      238.38      240.76        4.89 o   0.2237E-02
   0   6   5      114.30      112.83        4.57 o   0.6189E-02
   1   6   5       47.03       38.30        2.28 o   0.2296E-01
   2   6   5       46.31       50.86        1.61 o   0.1954E-01
   3   6   5       39.09       40.02        1.67 o   0.2539E-01
   4   6   5        4.93       10.68        1.09 o   0.1112E+00
   5   6   5       12.91       11.99        0.97 o   0.9170E-01
   6   6   5       33.97       37.68        2.10 o   0.2583E-01
   7   6   5       81.04       90.09        2.88 o   0.9440E-02
   8   6   5        1.39        2.36        0.71 o   0.4482E+00
  -3   7   5        0.56        0.41        0.71 o   0.6771E+00
  -2   7   5       24.75       24.91        3.13 o   0.3186E-01
  -1   7   5       55.10       58.59        2.66 o   0.1538E-01
   0   7   5       11.86       13.56        1.15 o   0.7853E-01
   1   7   5      213.25      216.36        6.27 o   0.2563E-02
   2   7   5      140.72      140.46        3.65 o   0.5053E-02
   3   7   5       63.68       68.87        2.45 o   0.1344E-01
   4   7   5       38.23       35.20        1.72 o   0.2767E-01
   5   7   5        7.01        4.82        0.96 o   0.1921E+00
   6   7   5        5.04        5.11        0.90 o   0.2064E+00
   7   7   5      120.67      121.27        2.91 o   0.6183E-02
   8   7   5       29.50       35.75        2.35 o   0.2770E-01
  -3   8   5        3.09        3.21        1.05 o   0.2807E+00
  -2   8   5       40.97       36.57        3.52 o   0.2093E-01
  -1   8   5       13.75       13.11        1.74 o   0.7257E-01
   0   8   5       33.35       31.02        2.54 o   0.2889E-01
   1   8   5      194.86      185.42        5.00 o   0.3175E-02
   2   8   5      167.20      190.06        4.05 o   0.3404E-02
   3   8   5       15.51       16.55        1.08 o   0.6626E-01
   4   8   5       11.27       12.42        1.65 o   0.8035E-01
   5   8   5      129.86      118.88        4.77 o   0.5627E-02
   6   8   5        6.33        7.08        1.07 o   0.1535E+00
   7   8   5        2.68        2.54        0.66 o   0.4038E+00
  -2   9   5        2.78        4.80        1.11 o   0.2233E+00
  -1   9   5       -0.12        0.03        1.44 o   0.5833E-01
   0   9   5        5.84        4.79        2.02 o   0.1248E+00
   1   9   5       25.97       20.49        3.28 o   0.3337E-01
   2   9   5        1.51        0.02        1.40 o   0.4152E+00
   3   9   5       17.77       18.27        1.96 o   0.5341E-01
   4   9   5      259.14      226.91        6.66 o   0.2227E-02
   5   9   5       65.31       67.27        3.16 o   0.1271E-01
   6   9   5       46.89       46.36        2.48 o   0.1974E-01
   7   9   5       14.48       12.90        1.22 o   0.8073E-01
   0  10   5       47.41       45.50        3.27 o   0.1819E-01
   1  10   5        4.55        5.03        1.93 o   0.1316E+00
   2  10   5       60.06       48.47        4.44 o   0.1431E-01
   3  10   5        0.68        2.95        1.06 o   0.7063E-01
   4  10   5       23.32       22.37        3.07 o   0.3444E-01
   5  10   5       -0.66        0.01        0.49 o   0.1254E+01
   6  10   5      109.56       98.43        3.13 o   0.7865E-02
   1  11   5        1.95        0.03        1.25 o   0.4808E+00
   2  11   5       31.54       30.81        2.68 o   0.2842E-01
   3  11   5       50.03       40.56        3.29 o   0.1913E-01
   4  11   5        3.27        0.30        1.47 o   0.3234E+00
  -3 -10   6       23.85       11.61        2.03 o   0.5680E-01
  -2 -10   6        3.57        1.62        1.37 o   0.2775E+00
  -1 -10   6        8.68        7.61        1.60 o   0.1093E+00
   0 -10   6       19.93       22.79        2.26 o   0.4163E-01
   1 -10   6        6.48        6.35        1.36 o   0.1461E+00
  -4  -9   6       12.14       10.03        1.18 o   0.9826E-01
  -3  -9   6        4.08       11.21        1.50 o   0.1022E+00
  -2  -9   6        1.02        0.37        0.96 o   0.7165E+00
  -1  -9   6       56.71       50.47        2.45 o   0.1701E-01
   0  -9   6        1.61        2.79        1.02 o   0.3654E+00
   1  -9   6       48.42       37.05        2.87 o   0.2179E-01
   2  -9   6       21.71       20.10        2.70 o   0.4112E-01
   3  -9   6       21.35       20.98        2.28 o   0.4229E-01
  -5  -8   6       33.13       25.80        1.70 o   0.3715E-01
  -4  -8   6        5.93        4.11        0.89 o   0.2154E+00
  -3  -8   6       17.50       19.70        2.66 o   0.4219E-01
  -2  -8   6      142.66      155.59        5.01 o   0.4191E-02
  -1  -8   6       90.96       97.11        3.35 o   0.8332E-02
   0  -8   6       60.41       72.14        2.77 o   0.1258E-01
   1  -8   6       21.99       21.80        2.24 o   0.4183E-01
   2  -8   6        0.51        0.80        1.40 o   0.6280E-01
   3  -8   6       47.56       45.93        2.80 o   0.1958E-01
   4  -8   6        0.90        0.12        0.47 o   0.9523E+00
  -5  -7   6        2.31        1.57        1.02 o   0.4417E+00
  -4  -7   6        1.39        1.61        1.07 o   0.4333E+00
  -3  -7   6       51.63       58.03        3.02 o   0.1530E-01
  -2  -7   6       13.38        8.53        1.28 o   0.9510E-01
  -1  -7   6       26.61       33.37        1.68 o   0.3151E-01
   0  -7   6        2.19        2.48        0.75 o   0.4127E+00
   1  -7   6       54.09       54.41        2.31 o   0.1698E-01
   2  -7   6       -0.39        0.11        0.78 o   0.6588E+00
   3  -7   6        2.64        4.21        1.98 o   0.1507E+00
   4  -7   6       -1.66        0.00        1.11 o   0.6005E+00
  -6  -6   6        5.23        5.65        1.27 o   0.1761E+00
  -5  -6   6       21.48       30.48        1.94 o   0.3461E-01
  -4  -6   6      149.93      136.21        4.10 o   0.4951E-02
  -3  -6   6        2.33        1.38        0.79 o   0.4908E+00
  -2  -6   6       22.20       24.74        1.27 o   0.4298E-01
  -1  -6   6       16.64       19.72        1.35 o   0.5716E-01
   0  -6   6        1.40        0.32        0.97 o   0.6837E+00
   1  -6   6      113.09      132.70        3.32 o   0.5817E-02
   2  -6   6      403.64      446.24        5.42 o   0.9010E-03
   3  -6   6       21.46       30.34        2.31 o   0.3342E-01
   4  -6   6       14.54       18.15        2.60 o   0.4711E-01
   5  -6   6       59.76       58.36        4.18 o   0.1308E-01
  -6  -5   6       21.77       21.58        1.49 o   0.4821E-01
  -5  -5   6       57.53       54.06        3.03 o   0.1571E-01
  -4  -5   6      416.12      404.75        6.47 o   0.9783E-03
  -3  -5   6        4.08        2.44        0.64 o   0.3857E+00
  -2  -5   6       70.29       82.34        2.61 o   0.1073E-01
  -1  -5   6       69.38       75.53        2.99 o   0.1148E-01
   0  -5   6       23.50       20.54        1.54 o   0.4894E-01
   1  -5   6       86.42      100.24        2.53 o   0.8541E-02
   2  -5   6       60.14       54.79        2.09 o   0.1632E-01
   3  -5   6      147.18      151.22        3.08 o   0.4681E-02
   4  -5   6      294.72      332.33        7.94 o   0.1449E-02
   5  -5   6        2.23        1.98        1.15 o   0.3519E+00
   6  -5   6       -1.38        0.14        0.97 o   0.7328E+00
  -6  -4   6       21.68       19.95        1.56 o   0.5077E-01
  -5  -4   6        4.56        4.54        0.90 o   0.2356E+00
  -4  -4   6      140.04      157.76        3.27 o   0.4617E-02
  -3  -4   6        1.69        0.83        0.68 o   0.8052E+00
  -2  -4   6       26.14       27.88        1.45 o   0.3733E-01
  -1  -4   6        0.61        0.00        0.44 o   0.1597E+01
   0  -4   6       44.14       45.05        1.74 o   0.2178E-01
   1  -4   6        0.10        0.09        1.00 o   0.2451E+00
   2  -4   6       32.90       31.02        1.39 o   0.3235E-01
   3  -4   6       55.52       56.63        2.59 o   0.1550E-01
   4  -4   6      174.41      171.89        3.75 o   0.3716E-02
   5  -4   6       -2.28        4.87        2.56 o   0.1079E+00
   6  -4   6       12.47       10.88        1.59 o   0.8204E-01
  -6  -3   6        6.12        3.61        0.82 o   0.2458E+00
  -5  -3   6        1.01        0.43        0.84 o   0.8213E+00
  -4  -3   6       93.38      102.35        2.97 o   0.8200E-02
  -3  -3   6       48.83       51.36        2.53 o   0.1786E-01
  -2  -3   6        2.38        3.18        0.62 o   0.3598E+00
  -1  -3   6       63.61       75.08        1.77 o   0.1256E-01
   0  -3   6      269.08      286.32        4.13 o   0.1802E-02
   1  -3   6        9.72       10.40        0.89 o   0.1044E+00
   2  -3   6        1.90        1.31        0.49 o   0.7269E+00
   3  -3   6       64.01       75.96        2.29 o   0.1208E-01
   4  -3   6       14.40       15.77        1.30 o   0.6680E-01
   5  -3   6        0.17        0.46        1.29 o   0.8947E-01
   6  -3   6        4.55        2.61        1.47 o   0.2045E+00
   7  -3   6        0.04        0.46        2.42 o   0.7287E-02
  -6  -2   6        1.47        1.45        0.87 o   0.5036E+00
  -5  -2   6       -0.12        0.52        1.17 o   0.1286E+00
  -4  -2   6       13.99       15.16        1.05 o   0.7627E-01
  -3  -2   6       13.43       14.72        1.78 o   0.6682E-01
  -2  -2   6        7.09        8.05        0.87 o   0.1414E+00
  -1  -2   6       88.93       93.32        2.18 o   0.9045E-02
   0  -2   6      592.14      567.31        7.25 o   0.5440E-03
   1  -2   6       85.70      100.24        1.78 o   0.8761E-02
   2  -2   6      580.74      528.09        6.43 o   0.5920E-03
   3  -2   6        2.75        4.41        0.63 o   0.2706E+00
   4  -2   6       -0.40        0.02        0.52 o   0.1826E+01
   5  -2   6        4.20        9.27        0.73 o   0.1391E+00
   6  -2   6       59.92       69.73        3.55 o   0.1291E-01
   7  -2   6       14.04       19.75        1.38 o   0.6014E-01
  -6  -1   6      119.78      118.97        2.89 o   0.6469E-02
  -5  -1   6       32.52       29.40        2.03 o   0.3101E-01
  -4  -1   6       13.94       15.22        1.12 o   0.7607E-01
  -3  -1   6        2.13        1.80        0.88 o   0.4266E+00
  -2  -1   6       72.34       82.95        3.48 o   0.1012E-01
  -1  -1   6       48.81       36.73        1.58 o   0.2398E-01
   0  -1   6        2.10        1.22        0.56 o   0.6628E+00
   1  -1   6        4.41        3.31        0.58 o   0.2934E+00
   2  -1   6      493.65      450.62        6.29 o   0.7847E-03
   3  -1   6        3.29        1.44        0.59 o   0.4453E+00
   4  -1   6       66.98       69.03        2.10 o   0.1329E-01
   5  -1   6      101.36      116.39        3.08 o   0.6871E-02
   6  -1   6        1.54        0.82        0.93 o   0.5879E+00
   7  -1   6        9.32        8.20        1.23 o   0.1206E+00
   8  -1   6        7.24        6.79        1.03 o   0.1408E+00
  -6   0   6        2.35        1.69        0.68 o   0.5276E+00
  -5   0   6       20.26       21.56        1.43 o   0.4836E-01
  -4   0   6        2.18        4.48        0.78 o   0.2710E+00
  -3   0   6        2.70        1.52        0.95 o   0.4202E+00
  -2   0   6       38.70       44.97        2.05 o   0.2214E-01
  -1   0   6       66.60       68.20        2.44 o   0.1273E-01
   0   0   6        9.35       12.34        0.83 o   0.9720E-01
   1   0   6      119.45      113.84        2.31 o   0.6653E-02
   2   0   6      191.66      204.72        3.45 o   0.3040E-02
   3   0   6     1193.09     1128.59       10.57 o   0.1538E-03
   4   0   6       23.81       25.65        1.64 o   0.3984E-01
   5   0   6      179.25      165.35        5.87 o   0.3419E-02
   6   0   6      262.49      275.24        5.21 o   0.1891E-02
   7   0   6       19.37       17.12        1.27 o   0.6091E-01
   8   0   6       -0.91        1.05        0.35 o   0.8285E+00
  -6   1   6        1.45        3.05        0.68 o   0.4060E+00
  -5   1   6        4.48        3.59        0.89 o   0.2548E+00
  -4   1   6       29.79       28.13        1.42 o   0.3745E-01
  -3   1   6       10.47       16.38        1.35 o   0.7208E-01
  -2   1   6      147.72      166.73        4.01 o   0.4251E-02
  -1   1   6      125.70      143.22        2.54 o   0.5322E-02
   0   1   6       22.96       25.83        1.18 o   0.4285E-01
   1   1   6       97.16       88.75        2.61 o   0.8934E-02
   2   1   6        0.42        1.24        0.53 o   0.7902E+00
   3   1   6      348.03      361.03        4.52 o   0.1226E-02
   4   1   6       15.35       15.38        1.38 o   0.7059E-01
   5   1   6       17.83       25.09        1.87 o   0.4413E-01
   6   1   6      567.91      599.73        7.19 o   0.5426E-03
   7   1   6       -1.05        0.09        0.80 o   0.1056E+01
   8   1   6        0.25        0.00        0.63 o   0.1555E+01
  -5   2   6       23.34       19.35        1.33 o   0.5287E-01
  -4   2   6       -0.83        0.00        0.44 o   0.1181E+01
  -3   2   6       14.68       17.15        0.97 o   0.6898E-01
  -2   2   6        1.22        0.60        0.69 o   0.7977E+00
  -1   2   6        2.34        3.73        0.59 o   0.3426E+00
   0   2   6     6071.59     5621.61       46.56 o   0.7173E-05
   1   2   6       45.10       46.35        1.89 o   0.2144E-01
   2   2   6      162.62      153.72        3.65 o   0.4286E-02
   3   2   6       32.80       28.85        1.50 o   0.3446E-01
   4   2   6       68.88       72.46        2.25 o   0.1239E-01
   5   2   6        0.88        0.32        0.45 o   0.9495E+00
   6   2   6       84.74       91.01        2.48 o   0.9546E-02
   7   2   6      111.33      110.82        3.19 o   0.6750E-02
   8   2   6       22.91       11.73        1.23 o   0.7177E-01
  -5   3   6       35.05       31.06        1.26 o   0.3324E-01
  -4   3   6       23.23       27.52        1.49 o   0.4047E-01
  -3   3   6       73.14       73.45        2.39 o   0.1205E-01
  -2   3   6        5.24        3.95        1.03 o   0.2268E+00
  -1   3   6       50.27       55.88        2.28 o   0.1692E-01
   0   3   6      485.97      485.88        7.56 o   0.7276E-03
   1   3   6     2742.91     2581.49       26.78 o   0.3219E-04
   2   3   6       94.95      110.08        2.86 o   0.7649E-02
   3   3   6       54.56       49.63        2.00 o   0.1804E-01
   4   3   6        9.44       18.25        0.99 o   0.7005E-01
   5   3   6      203.38      218.70        4.97 o   0.2720E-02
   6   3   6        3.05        4.03        0.73 o   0.2989E+00
   7   3   6       26.37       30.03        1.83 o   0.3513E-01
   8   3   6        3.80        7.60        1.13 o   0.1445E+00
  -5   4   6      157.97      141.05        3.77 o   0.4773E-02
  -4   4   6        3.65        2.67        0.93 o   0.3209E+00
  -3   4   6       12.85       14.61        1.49 o   0.7054E-01
  -2   4   6        2.86        2.16        0.70 o   0.4187E+00
  -1   4   6        5.46        7.06        1.42 o   0.1421E+00
   0   4   6        7.34        6.07        1.40 o   0.1371E+00
   1   4   6        8.84        7.75        1.14 o   0.1275E+00
   2   4   6       29.97       33.62        1.51 o   0.3077E-01
   3   4   6      189.20      203.88        3.90 o   0.3094E-02
   4   4   6       48.47       49.88        2.00 o   0.1974E-01
   5   4   6      111.26      115.87        3.66 o   0.6555E-02
   6   4   6       16.26       20.42        1.07 o   0.6036E-01
   7   4   6       31.43       33.72        1.62 o   0.3191E-01
   8   4   6        5.93        5.33        0.92 o   0.1975E+00
  -4   5   6       56.57       51.74        2.11 o   0.1746E-01
  -3   5   6       48.16       53.19        2.45 o   0.1746E-01
  -2   5   6       90.06      102.76        2.95 o   0.7750E-02
  -1   5   6       64.95       59.62        2.88 o   0.1406E-01
   0   5   6       21.44       22.85        2.10 o   0.4201E-01
   1   5   6       71.42       78.48        2.80 o   0.1117E-01
   2   5   6       11.12       11.02        0.93 o   0.1024E+00
   3   5   6      107.02      111.65        2.66 o   0.7348E-02
   4   5   6       83.34       94.56        3.20 o   0.9016E-02
   5   5   6        2.99        3.56        0.60 o   0.3001E+00
   6   5   6        3.66        3.94        0.76 o   0.2664E+00
   7   5   6       -0.42        0.06        0.62 o   0.1293E+01
   8   5   6        8.62        5.23        1.21 o   0.1530E+00
  -4   6   6       96.36       90.82        2.99 o   0.8671E-02
  -3   6   6       -0.69        0.20        0.66 o   0.7043E+00
  -2   6   6        5.86        7.78        2.05 o   0.9832E-01
  -1   6   6      105.63      116.43        3.73 o   0.6330E-02
   0   6   6        3.79        5.04        1.00 o   0.2239E+00
   1   6   6        5.47        5.51        0.97 o   0.1928E+00
   2   6   6       12.14       11.10        1.04 o   0.9193E-01
   3   6   6       23.37       25.30        1.52 o   0.4025E-01
   4   6   6       15.32       12.82        1.14 o   0.8485E-01
   5   6   6        2.86        2.65        0.71 o   0.3441E+00
   6   6   6       71.94       75.01        2.88 o   0.1133E-01
   7   6   6      267.34      258.52        5.32 o   0.2041E-02
   8   6   6       15.90       22.24        1.14 o   0.5423E-01
  -3   7   6        0.58        1.62        0.55 o   0.5504E+00
  -2   7   6        0.50        3.45        1.13 o   0.5794E-01
  -1   7   6        5.22        6.99        1.83 o   0.1082E+00
   0   7   6        3.13        1.58        0.94 o   0.3829E+00
   1   7   6       95.87      100.20        2.94 o   0.8149E-02
   2   7   6       10.86       13.46        0.93 o   0.8776E-01
   3   7   6        3.56        3.45        0.75 o   0.3117E+00
   4   7   6        5.72        4.74        0.99 o   0.1933E+00
   5   7   6        1.92        3.13        0.79 o   0.3798E+00
   6   7   6        0.05        0.70        2.06 o   0.1386E-01
   7   7   6        1.63        0.43        0.77 o   0.7920E+00
  -2   8   6        0.38        0.60        1.02 o   0.2144E+00
  -1   8   6       -1.00        1.24        0.88 o   0.2590E+00
   0   8   6       10.49       11.67        1.58 o   0.8216E-01
   1   8   6        5.92        4.14        1.56 o   0.1644E+00
   2   8   6       -0.11        0.08        1.15 o   0.1404E+00
   3   8   6       75.66       84.54        2.41 o   0.1051E-01
   4   8   6       16.28       19.59        1.50 o   0.5684E-01
   5   8   6       60.19       63.63        3.22 o   0.1324E-01
   6   8   6       10.22       10.41        1.59 o   0.9009E-01
   7   8   6        2.21        1.16        0.92 o   0.4591E+00
  -1   9   6        8.33        8.42        1.66 o   0.1036E+00
   0   9   6        5.15        3.80        1.15 o   0.2130E+00
   1   9   6       20.24       19.48        1.91 o   0.4898E-01
   2   9   6        1.00        1.29        0.63 o   0.4019E+00
   3   9   6        2.92        4.49        1.27 o   0.2136E+00
   4   9   6        2.37        1.84        1.18 o   0.3517E+00
   5   9   6      212.91      203.90        5.59 o   0.2814E-02
   6   9   6        1.24        1.42        0.69 o   0.6657E+00
   0  10   6       23.24       23.52        2.09 o   0.3998E-01
   1  10   6       22.77       20.75        2.50 o   0.4114E-01
   2  10   6        7.59        6.15        1.83 o   0.1158E+00
   3  10   6       25.15       25.47        2.93 o   0.3253E-01
   4  10   6       36.01       32.89        3.10 o   0.2495E-01
   5  10   6      156.44      185.55        6.21 o   0.3339E-02
   2  11   6        5.69        4.42        1.34 o   0.1762E+00
   3  11   6        0.76        4.42        0.69 o   0.2708E+00
  -3  -9   7       27.28       23.83        2.38 o   0.3548E-01
  -2  -9   7       17.22       21.39        1.52 o   0.5139E-01
  -1  -9   7       41.28       36.56        2.40 o   0.2388E-01
   0  -9   7       44.98       47.09        2.48 o   0.2043E-01
   1  -9   7        4.41        2.13        1.42 o   0.2175E+00
   2  -9   7        8.00        7.08        1.65 o   0.1162E+00
  -4  -8   7        6.96        1.52        1.08 o   0.2661E+00
  -3  -8   7       -4.37        0.46        1.56 o   0.2600E+00
  -2  -8   7        1.69        3.68        1.10 o   0.2686E+00
  -1  -8   7       15.53       12.68        1.81 o   0.6656E-01
   0  -8   7       -0.37        0.05        1.00 o   0.2456E+00
   1  -8   7        5.27        6.01        1.30 o   0.1609E+00
   2  -8   7        0.88        0.45        0.55 o   0.7046E+00
   3  -8   7        5.46        8.01        1.72 o   0.1137E+00
  -5  -7   7       28.03       27.28        2.30 o   0.3457E-01
  -4  -7   7        1.53        0.38        0.82 o   0.8063E+00
  -3  -7   7       28.56       26.75        3.30 o   0.2836E-01
  -2  -7   7        9.62        7.94        1.54 o   0.1080E+00
  -1  -7   7       75.65       85.40        3.80 o   0.9540E-02
   0  -7   7       62.87       59.77        2.79 o   0.1421E-01
   1  -7   7       46.39       50.79        2.98 o   0.1699E-01
   2  -7   7        2.09        3.42        1.29 o   0.2619E+00
   3  -7   7        7.67        7.47        2.29 o   0.8758E-01
   4  -7   7       -0.61        1.90        0.61 o   0.5006E+00
  -5  -6   7       27.49       20.71        1.38 o   0.4524E-01
  -4  -6   7        1.42        0.90        0.72 o   0.7634E+00
  -3  -6   7       64.48       66.99        2.73 o   0.1330E-01
  -2  -6   7       13.31       15.94        1.46 o   0.6583E-01
  -1  -6   7       24.64       24.48        1.61 o   0.4172E-01
   0  -6   7        0.84        1.58        0.39 o   0.6351E+00
   1  -6   7      633.21      608.00        7.67 o   0.4889E-03
   2  -6   7       67.66       69.11        2.95 o   0.1231E-01
   3  -6   7        4.48        4.06        2.08 o   0.1297E+00
   4  -6   7        3.62        3.54        2.01 o   0.1444E+00
   5  -6   7        1.85        1.13        1.51 o   0.2948E+00
  -5  -5   7       54.94       64.24        1.78 o   0.1585E-01
  -4  -5   7       12.12       16.17        1.02 o   0.7364E-01
  -3  -5   7        2.59        3.66        0.81 o   0.2977E+00
  -2  -5   7        9.16        7.80        0.88 o   0.1394E+00
  -1  -5   7       -0.24        0.02        0.71 o   0.9758E+00
   0  -5   7        0.52        0.08        0.59 o   0.1155E+01
   1  -5   7        4.70        4.72        0.83 o   0.2204E+00
   2  -5   7     1842.48     1816.80       18.37 o   0.6618E-04
   3  -5   7        9.42        9.24        1.46 o   0.1008E+00
   4  -5   7       12.29       23.13        2.62 o   0.4283E-01
   5  -5   7       65.47       71.41        4.70 o   0.1070E-01
   6  -5   7        4.56        2.44        0.94 o   0.2987E+00
  -5  -4   7       25.50       29.99        1.31 o   0.3825E-01
  -4  -4   7      148.19      151.77        3.65 o   0.4577E-02
  -3  -4   7      284.07      284.82        5.31 o   0.1787E-02
  -2  -4   7       74.76       78.81        1.98 o   0.1143E-01
  -1  -4   7       28.75       30.41        1.94 o   0.3247E-01
   0  -4   7       28.31       27.04        1.65 o   0.3668E-01
   1  -4   7       -0.63        0.04        0.39 o   0.1684E+01
   2  -4   7      130.49      116.44        3.21 o   0.6111E-02
   3  -4   7        9.39        7.13        0.95 o   0.1369E+00
   4  -4   7       18.59       18.96        1.69 o   0.5467E-01
   5  -4   7        8.87       11.41        2.30 o   0.7243E-01
   6  -4   7        3.87        1.85        1.18 o   0.2943E+00
  -5  -3   7        1.19        0.12        0.61 o   0.1303E+01
  -4  -3   7      339.85      337.00        5.80 o   0.1350E-02
  -3  -3   7       19.61       20.44        1.17 o   0.5396E-01
  -2  -3   7       10.42       12.44        1.09 o   0.8881E-01
  -1  -3   7     1037.32      991.51       10.12 o   0.2022E-03
   0  -3   7        1.92        1.64        0.61 o   0.5649E+00
   1  -3   7        2.69        4.76        0.65 o   0.2641E+00
   2  -3   7       36.37       46.12        1.52 o   0.2262E-01
   3  -3   7        8.25       10.79        1.01 o   0.1090E+00
   4  -3   7        9.06        8.01        0.98 o   0.1310E+00
   5  -3   7       24.24       22.60        2.33 o   0.4155E-01
   6  -3   7        3.98        5.36        1.85 o   0.1385E+00
   7  -3   7      117.18       86.94        3.42 o   0.8167E-02
  -5  -2   7       20.41       20.64        1.91 o   0.4598E-01
  -4  -2   7        1.79        2.85        1.00 o   0.3241E+00
  -3  -2   7       80.12       85.70        2.08 o   0.1023E-01
  -2  -2   7        4.04        5.70        1.32 o   0.1761E+00
  -1  -2   7        7.37        3.88        0.79 o   0.2294E+00
   0  -2   7      269.97      255.73        4.19 o   0.2047E-02
   1  -2   7       21.40       28.43        1.22 o   0.4035E-01
   2  -2   7        0.00        0.48        2.73 o   0.4467E-02
   3  -2   7       64.04       58.03        2.08 o   0.1499E-01
   4  -2   7       96.68      102.65        3.55 o   0.7653E-02
   5  -2   7       60.59       71.24        2.88 o   0.1289E-01
   6  -2   7       27.57       27.31        3.45 o   0.2848E-01
   7  -2   7       27.81       25.96        2.03 o   0.3540E-01
  -5  -1   7        9.06       11.11        1.07 o   0.1033E+00
  -4  -1   7        1.26        0.48        0.95 o   0.6880E+00
  -3  -1   7        4.29        5.62        0.73 o   0.2012E+00
  -2  -1   7        2.64        1.34        1.08 o   0.3914E+00
  -1  -1   7       21.15       27.80        1.59 o   0.3900E-01
   0  -1   7       18.94       16.99        1.44 o   0.5966E-01
   1  -1   7       58.91       69.63        1.83 o   0.1393E-01
   2  -1   7      732.56      675.11        7.73 o   0.3825E-03
   3  -1   7        0.99        0.81        0.30 o   0.9086E+00
   4  -1   7       37.22       38.32        1.87 o   0.2526E-01
   5  -1   7        5.78        9.69        1.11 o   0.1266E+00
   6  -1   7        2.29        1.71        1.01 o   0.3906E+00
   7  -1   7       12.43       12.06        1.63 o   0.7753E-01
  -5   0   7       -0.97        0.12        0.42 o   0.1006E+01
  -4   0   7        6.57        9.28        0.99 o   0.1247E+00
  -3   0   7       53.06       58.34        1.68 o   0.1760E-01
  -2   0   7       39.08       38.74        2.79 o   0.2286E-01
  -1   0   7       40.08       44.23        1.79 o   0.2312E-01
   0   0   7       63.50       64.10        1.84 o   0.1444E-01
   1   0   7        1.26        1.06        0.56 o   0.8308E+00
   2   0   7      280.75      261.86        5.39 o   0.1890E-02
   3   0   7       46.40       47.38        1.70 o   0.2013E-01
   4   0   7       21.68       25.21        1.69 o   0.4215E-01
   5   0   7      211.22      238.66        3.98 o   0.2520E-02
   6   0   7       14.09       17.48        1.52 o   0.6370E-01
   7   0   7       15.55       13.46        1.52 o   0.6764E-01
   8   0   7       -2.00        0.28        1.23 o   0.4711E+00
  -5   1   7       17.70       14.72        1.28 o   0.6781E-01
  -4   1   7        1.78        0.53        0.95 o   0.5868E+00
  -3   1   7       23.56       25.27        1.43 o   0.4059E-01
  -2   1   7        1.04        0.05        1.11 o   0.6485E+00
  -1   1   7      200.07      187.44        4.68 o   0.3190E-02
   0   1   7        9.84       14.77        0.93 o   0.8385E-01
   1   1   7        7.85        7.01        0.87 o   0.1578E+00
   2   1   7      167.34      176.12        3.99 o   0.3715E-02
   3   1   7        0.59        0.00        0.41 o   0.1757E+01
   4   1   7       92.05       97.33        3.24 o   0.7831E-02
   5   1   7       38.09       48.16        1.93 o   0.2181E-01
   6   1   7      855.70      839.74       10.31 o   0.2781E-03
   7   1   7       11.69        7.68        1.73 o   0.9853E-01
   8   1   7       49.95       35.35        2.22 o   0.2363E-01
  -5   2   7       -0.34        0.04        0.48 o   0.2308E+01
  -4   2   7        9.52       11.30        1.25 o   0.9861E-01
  -3   2   7       40.89       42.07        1.81 o   0.2383E-01
  -2   2   7      492.18      497.01        7.31 o   0.7114E-03
  -1   2   7      129.55      134.72        3.73 o   0.5286E-02
   0   2   7     1195.28     1110.36       12.09 o   0.1589E-03
   1   2   7        5.28        5.58        0.95 o   0.1729E+00
   2   2   7        9.70        8.70        1.41 o   0.1081E+00
   3   2   7      231.47      251.53        4.33 o   0.2237E-02
   4   2   7       34.21       39.25        2.49 o   0.2358E-01
   5   2   7        5.98        5.69        1.09 o   0.1740E+00
   6   2   7      401.01      418.84        7.56 o   0.9542E-03
   7   2   7       55.19       57.38        2.45 o   0.1613E-01
   8   2   7       81.24       79.05        2.06 o   0.1116E-01
  -4   3   7        0.12        0.00        0.87 o   0.4384E+00
  -3   3   7       10.76       12.62        1.35 o   0.8334E-01
  -2   3   7       17.23       19.38        1.10 o   0.5939E-01
  -1   3   7        0.74        0.03        0.49 o   0.1077E+01
   0   3   7       85.36       86.49        3.03 o   0.9183E-02
   1   3   7       42.52       41.12        2.59 o   0.2103E-01
   2   3   7       69.48       72.58        2.27 o   0.1233E-01
   3   3   7        1.43        2.49        0.62 o   0.4329E+00
   4   3   7      219.56      239.29        4.41 o   0.2431E-02
   5   3   7        0.28        3.02        0.72 o   0.1647E+00
   6   3   7      174.12      187.25        3.60 o   0.3569E-02
   7   3   7       45.95       47.45        2.25 o   0.1927E-01
   8   3   7        2.22        1.74        0.62 o   0.5062E+00
  -4   4   7       17.73       17.41        1.52 o   0.5825E-01
  -3   4   7        6.49        5.64        1.16 o   0.1689E+00
  -2   4   7        2.17        1.25        0.78 o   0.5201E+00
  -1   4   7       29.14       35.84        1.37 o   0.3089E-01
   0   4   7       13.66       14.93        1.73 o   0.6515E-01
   1   4   7        2.12        2.66        0.84 o   0.3608E+00
   2   4   7       51.44       54.56        2.05 o   0.1802E-01
   3   4   7       21.68       28.26        1.45 o   0.4176E-01
   4   4   7        4.22        2.57        0.85 o   0.3276E+00
   5   4   7       30.46       31.70        1.37 o   0.3303E-01
   6   4   7       91.69       93.72        2.88 o   0.8761E-02
   7   4   7       -0.19        0.19        0.96 o   0.2953E+00
   8   4   7        6.48        7.32        1.10 o   0.1559E+00
  -4   5   7      143.11      138.02        3.46 o   0.4996E-02
  -3   5   7       -0.91        0.05        0.49 o   0.8512E+00
  -2   5   7       17.12       18.37        1.97 o   0.5145E-01
  -1   5   7        4.07        4.71        0.77 o   0.2415E+00
   0   5   7        0.78        0.99        0.45 o   0.7570E+00
   1   5   7       77.82       83.24        3.07 o   0.1004E-01
   2   5   7      134.24      142.04        3.43 o   0.5050E-02
   3   5   7       61.36       68.04        2.36 o   0.1404E-01
   4   5   7      225.32      240.90        5.53 o   0.2260E-02
   5   5   7       66.91       74.42        1.85 o   0.1266E-01
   6   5   7       98.30      103.34        2.94 o   0.8042E-02
   7   5   7       65.33       57.82        2.49 o   0.1512E-01
   8   5   7        0.24        1.22        0.87 o   0.2627E+00
  -3   6   7       23.70       23.92        1.76 o   0.4161E-01
  -2   6   7      177.63      178.56        5.42 o   0.3296E-02
  -1   6   7       71.30       63.43        3.53 o   0.1229E-01
   0   6   7       28.39       29.44        1.95 o   0.3334E-01
   1   6   7        1.93        2.81        0.72 o   0.3994E+00
   2   6   7        2.26        2.28        0.65 o   0.4719E+00
   3   6   7      184.43      195.44        3.42 o   0.3291E-02
   4   6   7       13.92       14.55        1.04 o   0.7848E-01
   5   6   7       21.69       19.19        1.23 o   0.5204E-01
   6   6   7        6.82        7.10        1.10 o   0.1434E+00
   7   6   7        8.78       11.22        1.36 o   0.9311E-01
   8   6   7       -0.86        0.18        0.40 o   0.9432E+00
  -2   7   7       18.57       16.08        1.74 o   0.5812E-01
  -1   7   7        0.04        2.24        8.96 o   0.3884E-04
   0   7   7       23.56       33.51        3.31 o   0.2597E-01
   1   7   7       62.51       66.97        2.78 o   0.1313E-01
   2   7   7       30.14       31.92        1.74 o   0.3189E-01
   3   7   7        2.25        2.14        0.96 o   0.3629E+00
   4   7   7        1.94        3.57        0.83 o   0.3302E+00
   5   7   7       12.26       13.47        1.36 o   0.7651E-01
   6   7   7        4.81        3.51        1.03 o   0.2252E+00
   7   7   7       -0.44        2.05        0.78 o   0.1353E+00
  -2   8   7        0.90        0.35        0.38 o   0.1068E+01
  -1   8   7        8.62        9.24        1.93 o   0.8879E-01
   0   8   7       22.36       23.30        2.90 o   0.3557E-01
   1   8   7       23.68       24.28        2.12 o   0.3847E-01
   2   8   7       29.89       29.47        1.87 o   0.3299E-01
   3   8   7        1.37        0.54        1.39 o   0.3960E+00
   4   8   7        4.37        5.58        1.30 o   0.1703E+00
   5   8   7       38.26       42.65        2.03 o   0.2320E-01
   6   8   7        8.47        6.49        1.05 o   0.1422E+00
   7   8   7        3.22        2.45        0.96 o   0.3372E+00
   0   9   7       33.53       27.14        1.91 o   0.3385E-01
   1   9   7        3.75        3.07        1.13 o   0.2607E+00
   2   9   7       58.61       61.85        3.00 o   0.1397E-01
   3   9   7      109.62      115.04        4.21 o   0.6434E-02
   4   9   7      229.84      222.85        8.21 o   0.2281E-02
   5   9   7      204.44      185.34        4.20 o   0.3188E-02
   6   9   7        3.86        5.03        0.70 o   0.2361E+00
   1  10   7        6.07        4.23        1.00 o   0.2093E+00
   2  10   7       91.63       74.96        4.31 o   0.9392E-02
   3  10   7       -0.25        0.09        0.96 o   0.2905E+00
   4  10   7       85.91       75.91        3.04 o   0.1039E-01
   5  10   7       26.96       37.17        1.71 o   0.2912E-01
  -2  -9   8       25.24       12.14        2.12 o   0.5335E-01
  -1  -9   8       -1.67        0.00        0.85 o   0.8669E+00
   0  -9   8        2.00        3.25        1.27 o   0.2665E+00
   1  -9   8        1.79        0.60        0.96 o   0.5616E+00
  -3  -8   8       -2.08        0.27        1.37 o   0.3925E+00
  -2  -8   8       17.18       24.15        1.56 o   0.4810E-01
  -1  -8   8       -1.50        0.00        1.14 o   0.5889E+00
   0  -8   8       -0.10        0.58        1.70 o   0.2940E-01
   1  -8   8        0.50        0.19        0.93 o   0.3197E+00
   2  -8   8       18.47       15.34        2.15 o   0.5433E-01
   3  -8   8      111.35       82.00        5.16 o   0.7683E-02
  -4  -7   8       -1.34        0.03        0.81 o   0.9640E+00
  -3  -7   8       29.92       34.80        3.01 o   0.2545E-01
  -2  -7   8       13.94       15.44        1.69 o   0.6404E-01
  -1  -7   8       31.47       32.08        2.50 o   0.2850E-01
   0  -7   8       36.01       41.43        2.55 o   0.2299E-01
   1  -7   8        5.82       10.52        1.93 o   0.9165E-01
   2  -7   8        9.86        7.93        1.52 o   0.1086E+00
   3  -7   8        2.52        5.54        1.73 o   0.1608E+00
   4  -7   8       21.53       14.50        1.71 o   0.5787E-01
  -4  -6   8       12.57       11.06        0.83 o   0.1016E+00
  -3  -6   8       13.09       10.14        1.60 o   0.8808E-01
  -2  -6   8       16.18       20.34        1.85 o   0.4923E-01
  -1  -6   8       60.06       57.40        3.38 o   0.1401E-01
   0  -6   8       27.06       26.59        1.50 o   0.3869E-01
   1  -6   8     1186.24     1203.22       18.70 o   0.1427E-03
   2  -6   8       13.68       11.70        1.47 o   0.7901E-01
   3  -6   8        6.21        8.02        2.33 o   0.8716E-01
   4  -6   8       -1.19        0.85        1.86 o   0.2337E+00
   5  -6   8       25.03       21.79        2.44 o   0.3973E-01
  -4  -5   8      133.14      106.07        2.67 o   0.6969E-02
  -3  -5   8       22.87       20.47        1.47 o   0.4960E-01
  -2  -5   8       39.38       45.35        2.28 o   0.2165E-01
  -1  -5   8        0.34        0.04        0.53 o   0.2101E+01
   0  -5   8       44.22       43.03        1.47 o   0.2275E-01
   1  -5   8      104.98      114.53        2.59 o   0.6958E-02
   2  -5   8        1.72        0.18        0.85 o   0.7459E+00
   3  -5   8       33.80       23.00        2.67 o   0.3306E-01
   4  -5   8       22.50       16.65        3.25 o   0.3805E-01
   5  -5   8        2.17        0.15        1.81 o   0.2520E+00
  -5  -4   8       36.53       35.54        1.47 o   0.2815E-01
  -4  -4   8       28.49       35.81        1.36 o   0.3084E-01
  -3  -4   8       24.47       21.73        1.82 o   0.4315E-01
  -2  -4   8      103.36      107.39        3.36 o   0.7235E-02
  -1  -4   8        0.41        0.01        0.42 o   0.2447E+01
   0  -4   8        0.56        0.12        0.43 o   0.1590E+01
   1  -4   8       77.29       79.06        2.47 o   0.1079E-01
   2  -4   8        5.99        9.57        0.85 o   0.1343E+00
   3  -4   8      160.04      193.07        3.51 o   0.3514E-02
   4  -4   8        1.24        2.27        1.24 o   0.3112E+00
   5  -4   8       56.54       67.16        4.57 o   0.1161E-01
   6  -4   8        3.92        5.13        1.02 o   0.2096E+00
  -5  -3   8        0.90        0.04        0.33 o   0.1547E+01
  -4  -3   8      142.13      127.12        3.87 o   0.5366E-02
  -3  -3   8      291.68      310.88        5.30 o   0.1579E-02
  -2  -3   8        4.64        3.66        0.96 o   0.2628E+00
  -1  -3   8       48.32       52.28        2.59 o   0.1768E-01
   0  -3   8      148.47      152.94        3.67 o   0.4490E-02
   1  -3   8       17.76       19.29        1.41 o   0.5588E-01
   2  -3   8       10.11        9.96        1.02 o   0.1087E+00
   3  -3   8      130.22      147.75        2.50 o   0.5123E-02
   4  -3   8       98.50       95.84        3.04 o   0.8383E-02
   5  -3   8      267.30      261.83       10.26 o   0.1780E-02
   6  -3   8        7.06        3.95        1.38 o   0.1641E+00
  -5  -2   8        6.16        7.35        0.84 o   0.1636E+00
  -4  -2   8       -0.98        0.00        0.49 o   0.8296E+00
  -3  -2   8       36.68       41.63        1.84 o   0.2436E-01
  -2  -2   8       10.46        8.67        0.95 o   0.1198E+00
  -1  -2   8       26.25       32.15        1.89 o   0.3250E-01
   0  -2   8        0.87        0.91        0.36 o   0.8421E+00
   1  -2   8        0.26        0.35        0.67 o   0.1061E+01
   2  -2   8       14.68       16.15        1.13 o   0.7000E-01
   3  -2   8       48.12       54.17        1.76 o   0.1840E-01
   4  -2   8       49.66       56.50        1.95 o   0.1731E-01
   5  -2   8       58.19       64.42        2.35 o   0.1463E-01
   6  -2   8        0.57        0.51        0.76 o   0.4252E+00
   7  -2   8        9.64       10.09        1.27 o   0.1107E+00
  -5  -1   8        1.14        0.82        0.85 o   0.7403E+00
  -4  -1   8        1.21        0.97        0.85 o   0.6662E+00
  -3  -1   8        2.66        3.34        0.84 o   0.3254E+00
  -2  -1   8       13.62       14.71        1.00 o   0.7836E-01
  -1  -1   8      114.70      124.77        3.72 o   0.6065E-02
   0  -1   8       16.15       16.75        1.22 o   0.6294E-01
   1  -1   8       24.92       30.02        1.33 o   0.3693E-01
   2  -1   8        2.01        1.77        0.67 o   0.5247E+00
   3  -1   8       -0.04        0.00        1.45 o   0.5715E-01
   4  -1   8       46.72       55.08        2.47 o   0.1727E-01
   5  -1   8        9.85       11.40        1.15 o   0.9410E-01
   6  -1   8        1.51        0.31        1.21 o   0.5268E+00
   7  -1   8        2.24        1.15        1.12 o   0.4032E+00
  -5   0   8       -0.20        0.00        0.65 o   0.1390E+01
  -4   0   8       11.62       13.88        1.03 o   0.8301E-01
  -3   0   8        9.37        8.70        0.96 o   0.1279E+00
  -2   0   8       36.24       39.06        1.40 o   0.2616E-01
  -1   0   8        1.90        1.34        0.75 o   0.5281E+00
   0   0   8      103.27      111.78        2.91 o   0.7166E-02
   1   0   8        7.40       11.12        1.02 o   0.1129E+00
   2   0   8       27.82       30.03        1.79 o   0.3395E-01
   3   0   8      696.79      683.27        7.86 o   0.3951E-03
   4   0   8        0.05        0.59        2.05 o   0.1398E-01
   5   0   8      252.14      268.09        4.45 o   0.2007E-02
   6   0   8        1.21        0.05        1.01 o   0.7469E+00
   7   0   8        1.80        4.96        1.14 o   0.2408E+00
  -5   1   8       24.85       20.50        2.05 o   0.4358E-01
  -4   1   8        0.94        0.03        0.39 o   0.1218E+01
  -3   1   8      264.53      274.56        4.87 o   0.1933E-02
  -2   1   8        1.28        1.27        0.60 o   0.7496E+00
  -1   1   8       22.52       21.47        1.47 o   0.4797E-01
   0   1   8        2.99        3.23        0.75 o   0.3068E+00
   1   1   8        0.91        1.04        0.33 o   0.9349E+00
   2   1   8       94.76       89.14        3.17 o   0.8862E-02
   3   1   8      101.03       94.77        3.35 o   0.8148E-02
   4   1   8       17.89       15.60        1.96 o   0.5353E-01
   5   1   8      490.47      523.07        5.52 o   0.6887E-03
   6   1   8      217.42      219.30        4.36 o   0.2638E-02
   7   1   8        0.95        0.05        0.58 o   0.6518E+00
   8   1   8        2.32        0.82        0.83 o   0.5862E+00
  -4   2   8        0.55        0.22        0.52 o   0.1185E+01
  -3   2   8        0.73        0.15        0.56 o   0.8497E+00
  -2   2   8       11.82       12.78        1.09 o   0.8847E-01
  -1   2   8      155.11      156.27        3.72 o   0.4243E-02
   0   2   8       39.02       40.94        2.59 o   0.2216E-01
   1   2   8        8.15        9.00        1.39 o   0.1091E+00
   2   2   8       52.23       50.35        2.09 o   0.1804E-01
   3   2   8        4.21        5.00        0.82 o   0.2329E+00
   4   2   8       71.34       76.79        3.68 o   0.1047E-01
   5   2   8      144.34      160.96        3.26 o   0.4415E-02
   6   2   8      338.23      318.59        8.20 o   0.1317E-02
   7   2   8       80.30       74.89        2.78 o   0.1073E-01
   8   2   8       -0.44        1.38        0.66 o   0.6210E+00
  -4   3   8        7.95        7.55        1.13 o   0.1325E+00
  -3   3   8       32.08       28.84        2.48 o   0.3051E-01
  -2   3   8        3.28        3.28        0.91 o   0.3015E+00
  -1   3   8        8.83        6.16        0.89 o   0.1516E+00
   0   3   8      134.78      148.62        4.01 o   0.4672E-02
   1   3   8       28.53       32.95        2.26 o   0.2874E-01
   2   3   8        9.08       10.36        1.17 o   0.1033E+00
   3   3   8       -0.84        0.29        0.39 o   0.1150E+01
   4   3   8        6.58        8.08        1.14 o   0.1335E+00
   5   3   8      153.41      167.13        3.80 o   0.4146E-02
   6   3   8       22.43       22.22        1.79 o   0.4306E-01
   7   3   8       43.12       39.83        2.08 o   0.2363E-01
   8   3   8       40.06       29.13        1.94 o   0.3204E-01
  -4   4   8        2.95        3.23        0.72 o   0.3311E+00
  -3   4   8        1.34        1.57        0.79 o   0.5345E+00
  -2   4   8        0.67        2.17        0.47 o   0.5076E+00
  -1   4   8        3.08        3.10        0.72 o   0.3626E+00
   0   4   8      206.38      211.21        3.90 o   0.2837E-02
   1   4   8     1287.70     1300.08       19.27 o   0.1239E-03
   2   4   8      119.45      124.89        3.27 o   0.6082E-02
   3   4   8      242.99      253.28        4.85 o   0.2128E-02
   4   4   8      175.93      190.66        3.02 o   0.3491E-02
   5   4   8        2.56        0.15        1.06 o   0.5239E+00
   6   4   8        6.37        6.70        1.44 o   0.1367E+00
   7   4   8        9.60        7.54        1.16 o   0.1253E+00
   8   4   8       58.10       53.02        2.25 o   0.1771E-01
  -3   5   8      106.83      109.45        2.86 o   0.7158E-02
  -2   5   8       -0.04        0.68        2.32 o   0.8602E-02
  -1   5   8       29.64       32.99        1.98 o   0.3093E-01
   0   5   8       -1.00        0.03        0.66 o   0.1414E+01
   1   5   8       51.07       55.58        2.17 o   0.1758E-01
   2   5   8       49.94       49.64        1.61 o   0.1822E-01
   3   5   8        2.93        2.07        0.70 o   0.4152E+00
   4   5   8       97.81       92.28        2.27 o   0.8567E-02
   5   5   8       11.26       10.49        1.03 o   0.1001E+00
   6   5   8       62.41       58.65        2.67 o   0.1528E-01
   7   5   8        6.08        7.05        1.03 o   0.1409E+00
   8   5   8       -1.67        0.06        1.07 o   0.5951E+00
  -2   6   8        0.64        2.38        0.49 o   0.4589E+00
  -1   6   8        5.74        7.75        1.27 o   0.1328E+00
   0   6   8       18.56       18.22        1.65 o   0.5419E-01
   1   6   8       44.24       45.85        2.06 o   0.2121E-01
   2   6   8        1.23        0.51        0.66 o   0.9966E+00
   3   6   8        3.85        2.76        0.89 o   0.3030E+00
   4   6   8        4.78        6.17        0.76 o   0.2022E+00
   5   6   8        3.68        4.44        0.94 o   0.2460E+00
   6   6   8        8.61       10.58        1.19 o   0.1041E+00
   7   6   8       17.74       14.95        1.13 o   0.6856E-01
  -2   7   8        1.40        0.04        0.77 o   0.1015E+01
  -1   7   8       85.91       84.66        3.31 o   0.9385E-02
   0   7   8       46.44       42.48        2.79 o   0.2004E-01
   1   7   8       38.94       38.99        3.77 o   0.1980E-01
   2   7   8       17.13       16.55        1.54 o   0.6080E-01
   3   7   8       21.94       20.85        1.75 o   0.4781E-01
   4   7   8       -0.26        0.68        0.99 o   0.2273E+00
   5   7   8        3.62        4.31        0.92 o   0.2518E+00
   6   7   8        6.84        8.35        0.86 o   0.1389E+00
   7   7   8       19.18       19.54        1.25 o   0.5402E-01
  -1   8   8       22.94       22.19        1.62 o   0.4584E-01
   0   8   8       26.34       27.26        1.90 o   0.3540E-01
   1   8   8       19.31       23.87        2.71 o   0.3745E-01
   2   8   8       71.52       74.34        2.66 o   0.1185E-01
   3   8   8        3.01        3.09        1.23 o   0.2671E+00
   4   8   8        4.06        2.85        1.02 o   0.2837E+00
   5   8   8       16.14       14.03        1.18 o   0.7461E-01
   6   8   8        1.69        0.66        0.59 o   0.9098E+00
   0   9   8        6.14        4.77        1.27 o   0.1810E+00
   1   9   8       59.18       52.66        2.54 o   0.1644E-01
   2   9   8       94.81       94.98        3.31 o   0.8261E-02
   3   9   8       58.69       55.77        2.24 o   0.1615E-01
   4   9   8       32.65       32.76        2.06 o   0.2985E-01
   5   9   8       68.22       68.12        2.57 o   0.1274E-01
   2  10   8       -1.11        0.74        1.02 o   0.5384E+00
   3  10   8       10.35       11.82        1.54 o   0.8755E-01
   4  10   8      109.25       99.93        2.99 o   0.7719E-02
  -2  -8   9       -0.64        0.90        0.60 o   0.6260E+00
  -1  -8   9       50.93       38.81        2.30 o   0.2151E-01
   0  -8   9        1.10        0.84        1.21 o   0.4777E+00
   1  -8   9       64.26       42.38        3.84 o   0.1608E-01
  -3  -7   9        5.38        5.74        0.98 o   0.1777E+00
  -2  -7   9       97.69       96.90        2.76 o   0.8099E-02
  -1  -7   9       31.51       31.73        2.16 o   0.3042E-01
   0  -7   9       10.56       12.72        2.24 o   0.6730E-01
   1  -7   9       15.30       14.36        2.47 o   0.5517E-01
   2  -7   9       -0.43        0.71        0.89 o   0.3524E+00
  -3  -6   9       26.48       27.86        1.53 o   0.3785E-01
  -2  -6   9        7.69        5.60        1.12 o   0.1518E+00
  -1  -6   9       67.44       72.16        3.40 o   0.1138E-01
   0  -6   9        6.60        4.60        1.41 o   0.1594E+00
   1  -6   9        0.50        0.24        0.79 o   0.6206E+00
   2  -6   9        4.41        3.06        1.01 o   0.2630E+00
   3  -6   9       -0.52        0.23        1.21 o   0.1161E+00
   4  -6   9        3.29        5.73        1.61 o   0.1533E+00
  -4  -5   9       44.61       35.64        1.44 o   0.2672E-01
  -3  -5   9        0.25        0.97        0.67 o   0.3801E+00
  -2  -5   9       16.59       15.50        1.31 o   0.6428E-01
  -1  -5   9       -0.23        1.89        1.03 o   0.1159E+00
   0  -5   9        1.71        0.04        1.08 o   0.6090E+00
   1  -5   9       14.69       17.62        1.53 o   0.6202E-01
   2  -5   9      306.80      330.27        7.90 o   0.1370E-02
   3  -5   9        5.37        2.25        1.50 o   0.2023E+00
   4  -5   9        9.24       10.20        2.17 o   0.7839E-01
   5  -5   9       64.76       50.10        4.04 o   0.1422E-01
  -4  -4   9      315.57      274.68        4.44 o   0.1743E-02
  -3  -4   9        3.62        2.47        0.81 o   0.3556E+00
  -2  -4   9       36.95       41.77        1.89 o   0.2435E-01
  -1  -4   9        5.35        7.94        0.85 o   0.1631E+00
   0  -4   9       40.80       39.04        2.00 o   0.2464E-01
   1  -4   9       57.86       52.43        2.14 o   0.1691E-01
   2  -4   9       69.30       62.99        2.31 o   0.1365E-01
   3  -4   9       16.27       15.60        2.00 o   0.5884E-01
   4  -4   9      161.81      169.34        5.41 o   0.3823E-02
   5  -4   9        0.43        1.92        1.22 o   0.8807E-01
   6  -4   9        4.65        2.79        1.36 o   0.2170E+00
  -4  -3   9       58.09       61.39        1.87 o   0.1566E-01
  -3  -3   9       22.15       18.27        1.66 o   0.5203E-01
  -2  -3   9       19.52       24.80        1.66 o   0.4299E-01
  -1  -3   9        1.65        0.51        0.75 o   0.7978E+00
   0  -3   9       11.58       10.12        0.92 o   0.1042E+00
   1  -3   9        0.85        0.28        0.37 o   0.1318E+01
   2  -3   9       64.37       67.56        2.03 o   0.1350E-01
   3  -3   9      148.31      146.55        3.40 o   0.4631E-02
   4  -3   9       70.86       69.59        2.89 o   0.1214E-01
   5  -3   9       26.59       38.90        2.15 o   0.2860E-01
   6  -3   9       26.52       26.79        2.80 o   0.3188E-01
  -4  -2   9       40.34       35.24        1.85 o   0.2754E-01
  -3  -2   9       20.74       23.45        1.37 o   0.4655E-01
  -2  -2   9        9.79        9.33        1.35 o   0.1018E+00
  -1  -2   9      100.42       98.34        2.69 o   0.8076E-02
   0  -2   9       60.77       65.87        1.78 o   0.1453E-01
   1  -2   9       31.75       27.41        2.04 o   0.3295E-01
   2  -2   9        1.72        1.17        0.62 o   0.6774E+00
   3  -2   9        6.34        9.17        0.82 o   0.1359E+00
   4  -2   9       54.87       58.41        2.04 o   0.1597E-01
   5  -2   9        7.09        5.47        1.42 o   0.1501E+00
   6  -2   9       -1.83        0.13        1.23 o   0.4873E+00
   7  -2   9        1.61        0.40        0.73 o   0.7660E+00
  -4  -1   9       10.51        9.01        1.05 o   0.1142E+00
  -3  -1   9       57.97       56.10        2.16 o   0.1637E-01
  -2  -1   9        0.32        1.16        0.57 o   0.8604E+00
  -1  -1   9       64.14       74.53        1.85 o   0.1258E-01
   0  -1   9      196.03      204.34        4.31 o   0.2930E-02
   1  -1   9        2.86        2.43        0.79 o   0.3999E+00
   2  -1   9      217.78      210.62        4.51 o   0.2690E-02
   3  -1   9       10.70       13.38        0.85 o   0.8835E-01
   4  -1   9        0.43        0.13        0.67 o   0.1162E+01
   5  -1   9        0.50        0.52        0.70 o   0.6779E+00
   6  -1   9       18.13       21.59        1.48 o   0.5428E-01
   7  -1   9        5.28        5.97        0.86 o   0.1942E+00
  -4   0   9       -1.45        1.43        0.88 o   0.5484E+00
  -3   0   9        9.33       10.24        0.90 o   0.1107E+00
  -2   0   9       11.48       12.36        1.07 o   0.9133E-01
  -1   0   9       21.24       19.04        1.05 o   0.5427E-01
   0   0   9        5.61        5.54        1.09 o   0.1712E+00
   1   0   9       10.32       11.97        0.99 o   0.9476E-01
   2   0   9       53.94       57.05        2.53 o   0.1600E-01
   3   0   9       30.46       33.53        1.74 o   0.2888E-01
   4   0   9       12.79       15.45        1.39 o   0.7355E-01
   5   0   9        7.48       10.00        0.93 o   0.1172E+00
   6   0   9        1.26        0.57        0.80 o   0.8273E+00
   7   0   9        9.28        7.89        1.09 o   0.1270E+00
  -4   1   9        7.35        9.26        0.73 o   0.1315E+00
  -3   1   9       -0.13        0.74        0.96 o   0.2625E+00
  -2   1   9        3.16        2.97        0.98 o   0.3005E+00
  -1   1   9       26.32       28.41        1.64 o   0.3587E-01
   0   1   9        1.23        0.74        0.58 o   0.8942E+00
   1   1   9       16.58       17.32        1.48 o   0.5984E-01
   2   1   9       46.40       51.58        2.05 o   0.1875E-01
   3   1   9      437.06      439.34        6.74 o   0.8371E-03
   4   1   9       18.88       21.41        1.24 o   0.5044E-01
   5   1   9      149.81      143.75        3.05 o   0.4671E-02
   6   1   9      119.73      122.22        3.11 o   0.6078E-02
   7   1   9        5.84        4.70        1.25 o   0.1829E+00
  -4   2   9        5.03        2.89        0.86 o   0.2958E+00
  -3   2   9        8.26       10.57        1.45 o   0.9733E-01
  -2   2   9       19.78       23.01        1.66 o   0.4755E-01
  -1   2   9       79.21       90.46        2.39 o   0.9723E-02
   0   2   9       25.29       30.24        1.28 o   0.3660E-01
   1   2   9        9.20        7.75        1.24 o   0.1220E+00
   2   2   9       -0.78        0.07        0.37 o   0.1495E+01
   3   2   9      216.47      219.77        4.07 o   0.2625E-02
   4   2   9        0.49        1.02        0.49 o   0.7740E+00
   5   2   9        2.34        1.63        0.64 o   0.5205E+00
   6   2   9      188.98      190.47        4.62 o   0.3301E-02
   7   2   9        6.12        5.43        0.96 o   0.1798E+00
  -3   3   9        4.55        7.70        1.17 o   0.1488E+00
  -2   3   9        1.90        1.23        0.89 o   0.5761E+00
  -1   3   9        0.16        0.58        1.08 o   0.1754E+00
   0   3   9      783.34      764.65        9.64 o   0.3283E-03
   1   3   9       22.64       24.39        1.23 o   0.4578E-01
   2   3   9        9.42       10.09        0.87 o   0.1161E+00
   3   3   9        1.29        0.28        0.48 o   0.1488E+01
   4   3   9        7.19        6.84        0.80 o   0.1654E+00
   5   3   9        5.15        5.98        0.81 o   0.2030E+00
   6   3   9       77.37       71.90        2.92 o   0.1167E-01
   7   3   9      143.68      129.74        3.53 o   0.5176E-02
  -3   4   9       24.21       19.94        1.69 o   0.4816E-01
  -2   4   9        4.87        5.50        0.91 o   0.1989E+00
  -1   4   9       48.21       46.00        2.07 o   0.2025E-01
   0   4   9      200.69      203.56        4.31 o   0.2975E-02
   1   4   9     1166.59     1134.04       11.26 o   0.1570E-03
   2   4   9        2.99        3.85        0.60 o   0.2905E+00
   3   4   9       20.55       18.49        1.31 o   0.5392E-01
   4   4   9       13.85       13.60        1.13 o   0.7943E-01
   5   4   9       99.23       96.34        3.37 o   0.8132E-02
   6   4   9        9.06        8.58        1.55 o   0.1067E+00
   7   4   9        5.46        7.34        0.92 o   0.1612E+00
  -2   5   9        3.55        2.49        0.82 o   0.3482E+00
  -1   5   9        8.17       10.70        0.99 o   0.1152E+00
   0   5   9        2.57        2.04        0.95 o   0.3591E+00
   1   5   9        4.57        3.83        0.92 o   0.2455E+00
   2   5   9       77.98       87.31        2.36 o   0.9809E-02
   3   5   9       94.78      101.05        2.59 o   0.8227E-02
   4   5   9        1.77        0.08        0.68 o   0.1070E+01
   5   5   9       59.91       68.86        2.64 o   0.1340E-01
   6   5   9        9.10        9.23        1.28 o   0.1169E+00
   7   5   9       38.29       34.68        1.75 o   0.2878E-01
  -2   6   9       19.71       22.28        1.45 o   0.4677E-01
  -1   6   9        4.92        3.20        0.92 o   0.2634E+00
   0   6   9       11.91       14.31        1.61 o   0.7244E-01
   1   6   9       25.05       18.51        1.81 o   0.4825E-01
   2   6   9       -0.27        0.16        0.95 o   0.3015E+00
   3   6   9       45.06       47.29        2.30 o   0.2058E-01
   4   6   9        3.15        3.75        1.27 o   0.2400E+00
   5   6   9       -0.47        0.01        0.70 o   0.1002E+01
   6   6   9        2.24        1.51        0.91 o   0.4684E+00
   7   6   9        1.13        0.64        0.83 o   0.7326E+00
  -1   7   9       38.95       44.36        2.06 o   0.2153E-01
   0   7   9        0.08        0.57        1.81 o   0.2307E-01
   1   7   9        0.98        2.41        0.46 o   0.4435E+00
   2   7   9        4.32        6.09        1.26 o   0.1607E+00
   3   7   9        1.84        0.17        1.19 o   0.5147E+00
   4   7   9       -0.27        0.02        1.14 o   0.1480E+00
   5   7   9       28.13       27.47        1.46 o   0.3663E-01
   6   7   9       20.87       21.63        1.01 o   0.4977E-01
   7   7   9      132.46      139.32        4.56 o   0.5084E-02
   0   8   9        2.67        1.20        0.86 o   0.4596E+00
   1   8   9       37.66       34.80        2.22 o   0.2686E-01
   2   8   9        4.92        7.07        1.22 o   0.1510E+00
   3   8   9        2.23        0.45        1.07 o   0.5219E+00
   4   8   9       10.77        7.96        1.43 o   0.1081E+00
   5   8   9       -0.35        0.50        0.81 o   0.5182E+00
   6   8   9        1.57        0.00        1.06 o   0.6510E+00
   2   9   9        1.84        0.67        0.77 o   0.7313E+00
   3   9   9       32.58       28.44        1.47 o   0.3488E-01
   4   9   9        3.96        5.13        0.63 o   0.2469E+00
   5   9   9       16.35       17.70        1.67 o   0.5615E-01
  -1  -7  10       36.13       30.86        1.57 o   0.3084E-01
   0  -7  10       -0.53        0.99        0.86 o   0.2937E+00
   1  -7  10       17.18       13.56        2.25 o   0.5777E-01
   2  -7  10       -0.05        0.78        2.49 o   0.6445E-02
  -2  -6  10        4.34        2.56        0.98 o   0.2938E+00
  -1  -6  10       52.91       46.89        2.20 o   0.1929E-01
   0  -6  10        0.62        0.95        0.95 o   0.2582E+00
   1  -6  10       49.25       48.09        2.77 o   0.1782E-01
   2  -6  10        1.15        2.01        1.07 o   0.4203E+00
   3  -6  10        7.39        4.42        1.67 o   0.1379E+00
   4  -6  10        1.69        0.99        1.12 o   0.4438E+00
  -3  -5  10       16.24       15.01        1.11 o   0.7263E-01
  -2  -5  10       21.11       19.55        1.47 o   0.5076E-01
  -1  -5  10       17.79       17.27        1.46 o   0.5951E-01
   0  -5  10        6.28        4.71        1.10 o   0.1863E+00
   1  -5  10      230.34      215.34        5.18 o   0.2565E-02
   2  -5  10       -0.88        1.05        0.47 o   0.6704E+00
   3  -5  10        1.98        0.00        1.76 o   0.2763E+00
   4  -5  10       -0.81        0.00        0.53 o   0.8987E+00
   5  -5  10        0.85        0.46        0.56 o   0.6621E+00
  -3  -4  10        4.38        4.36        0.82 o   0.2431E+00
  -2  -4  10        7.58        6.80        0.94 o   0.1571E+00
  -1  -4  10        2.29        3.17        0.72 o   0.3456E+00
   0  -4  10        0.54        0.15        0.57 o   0.1071E+01
   1  -4  10       18.68       20.63        1.68 o   0.4931E-01
   2  -4  10     1249.36     1198.16       18.89 o   0.1386E-03
   3  -4  10       -1.80        0.23        1.57 o   0.3256E+00
   4  -4  10       29.85       38.10        1.84 o   0.2804E-01
   5  -4  10       49.73       44.53        2.50 o   0.2008E-01
  -3  -3  10      146.65      119.73        3.63 o   0.5678E-02
  -2  -3  10       53.63       44.21        2.12 o   0.2025E-01
  -1  -3  10       -0.36        0.27        0.57 o   0.1420E+01
   0  -3  10       16.10       18.00        1.96 o   0.5431E-01
   1  -3  10        0.21        0.52        0.95 o   0.2739E+00
   2  -3  10      170.86      161.69        3.61 o   0.4008E-02
   3  -3  10        2.42        3.69        1.00 o   0.2685E+00
   4  -3  10        5.90        4.43        0.97 o   0.2145E+00
   5  -3  10        6.69        5.05        1.37 o   0.1569E+00
   6  -3  10        0.09        0.05        1.62 o   0.3632E-01
  -3  -2  10        0.87        0.18        0.49 o   0.8631E+00
  -2  -2  10        2.74        1.01        0.87 o   0.4863E+00
  -1  -2  10      220.91      217.38        4.02 o   0.2652E-02
   0  -2  10        1.82        0.17        0.90 o   0.7116E+00
   1  -2  10        0.79        0.03        0.45 o   0.1165E+01
   2  -2  10       37.89       38.90        1.71 o   0.2558E-01
   3  -2  10        0.98        1.62        0.40 o   0.5785E+00
   4  -2  10       -0.98        0.03        0.40 o   0.1106E+01
   5  -2  10        8.93        6.94        1.21 o   0.1434E+00
   6  -2  10       12.49       13.12        1.48 o   0.7805E-01
  -3  -1  10       64.47       68.42        2.34 o   0.1315E-01
  -2  -1  10        3.99        6.17        0.89 o   0.1969E+00
  -1  -1  10       -0.58        0.11        0.54 o   0.1088E+01
   0  -1  10      141.96      157.57        2.96 o   0.4540E-02
   1  -1  10       20.57       19.67        1.32 o   0.5245E-01
   2  -1  10        3.31        3.36        0.67 o   0.3028E+00
   3  -1  10       42.14       39.24        1.62 o   0.2444E-01
   4  -1  10       97.80       99.61        4.24 o   0.7571E-02
   5  -1  10       76.10       73.56        2.89 o   0.1160E-01
   6  -1  10       15.44       14.69        1.13 o   0.7514E-01
   7  -1  10       22.83       19.26        2.05 o   0.4495E-01
  -3   0  10        3.86        5.23        0.58 o   0.2347E+00
  -2   0  10        7.83        8.57        0.96 o   0.1301E+00
  -1   0  10        3.23        6.62        0.97 o   0.1796E+00
   0   0  10        1.84        2.15        0.69 o   0.4984E+00
   1   0  10        4.72        5.61        0.79 o   0.2095E+00
   2   0  10      175.01      166.99        2.54 o   0.3795E-02
   3   0  10        0.98        2.93        0.32 o   0.4426E+00
   4   0  10        8.48        7.05        1.24 o   0.1292E+00
   5   0  10        1.07        1.38        0.84 o   0.5933E+00
   6   0  10        2.57        1.50        0.77 o   0.5015E+00
   7   0  10        6.03        5.85        0.79 o   0.1861E+00
  -3   1  10       21.15       19.49        1.28 o   0.5483E-01
  -2   1  10        4.09        2.86        0.94 o   0.2942E+00
  -1   1  10        6.58        7.05        1.25 o   0.1451E+00
   0   1  10        8.20       10.06        0.92 o   0.1193E+00
   1   1  10       -0.38        0.21        0.55 o   0.1557E+01
   2   1  10       77.14       81.93        1.89 o   0.1077E-01
   3   1  10       76.51       77.28        2.00 o   0.1119E-01
   4   1  10        8.52        8.86        0.91 o   0.1264E+00
   5   1  10        7.91        9.41        1.02 o   0.1245E+00
   6   1  10       18.03       17.61        1.27 o   0.6144E-01
   7   1  10       21.53       16.96        1.27 o   0.5477E-01
  -3   2  10        0.42        2.19        0.65 o   0.1763E+00
  -2   2  10       19.26       18.65        1.54 o   0.5335E-01
  -1   2  10       15.02       14.70        1.83 o   0.6433E-01
   0   2  10        0.06        0.07        1.69 o   0.3033E-01
   1   2  10        0.04        1.20        1.54 o   0.4337E-01
   2   2  10       32.80       37.19        1.60 o   0.2819E-01
   3   2  10        3.21        4.23        0.66 o   0.2639E+00
   4   2  10       26.49       31.94        1.31 o   0.3290E-01
   5   2  10       85.84       80.47        3.09 o   0.1010E-01
   6   2  10      539.01      500.40        6.94 o   0.6706E-03
   7   2  10       -0.58        0.02        0.47 o   0.1483E+01
  -3   3  10       13.41        8.88        1.13 o   0.1042E+00
  -2   3  10      209.42      188.19        4.32 o   0.3144E-02
  -1   3  10       82.88       84.88        2.97 o   0.9727E-02
   0   3  10      398.08      396.29        7.32 o   0.9982E-03
   1   3  10        7.35        8.52        0.90 o   0.1277E+00
   2   3  10        0.35        1.76        0.70 o   0.2301E+00
   3   3  10       72.22       77.23        2.58 o   0.1155E-01
   4   3  10        1.09        2.75        0.64 o   0.4454E+00
   5   3  10        5.91        5.18        1.09 o   0.1849E+00
   6   3  10      169.33      149.34        4.09 o   0.4277E-02
   7   3  10      166.20      147.78        3.46 o   0.4482E-02
  -2   4  10        5.93        4.70        0.85 o   0.2192E+00
  -1   4  10        0.47        0.02        0.57 o   0.1359E+01
   0   4  10       17.75       19.99        1.63 o   0.5137E-01
   1   4  10       49.19       57.79        2.07 o   0.1641E-01
   2   4  10       29.13       27.05        1.47 o   0.3788E-01
   3   4  10        6.09        9.08        1.32 o   0.1157E+00
   4   4  10       49.22       48.62        2.32 o   0.1916E-01
   5   4  10        8.31        7.44        1.15 o   0.1424E+00
   6   4  10       83.22       71.63        2.76 o   0.1152E-01
   7   4  10      101.84       80.56        3.13 o   0.9020E-02
  -1   5  10       11.92       10.34        0.95 o   0.1028E+00
   0   5  10        0.48        2.57        0.62 o   0.4356E+00
   1   5  10        6.06        7.30        1.33 o   0.1319E+00
   2   5  10        6.80        5.52        0.99 o   0.1825E+00
   3   5  10        1.98        2.92        0.93 o   0.3156E+00
   4   5  10        1.40        1.79        0.86 o   0.5098E+00
   5   5  10       10.98        9.35        1.46 o   0.9713E-01
   6   5  10       81.01       73.35        3.23 o   0.1093E-01
   7   5  10        0.09        0.99        1.15 o   0.1309E+00
  -1   6  10        0.51        0.07        0.39 o   0.2136E+01
   0   6  10        0.70        0.36        0.49 o   0.9730E+00
   1   6  10       77.83       78.42        2.72 o   0.1086E-01
   2   6  10      120.78      116.81        2.99 o   0.6439E-02
   3   6  10        1.03        1.05        0.78 o   0.7539E+00
   4   6  10      152.48      152.82        4.83 o   0.4246E-02
   5   6  10       40.19       39.97        2.42 o   0.2361E-01
   6   6  10       39.70       34.19        2.18 o   0.2742E-01
   0   7  10        5.63        6.32        0.73 o   0.1843E+00
   1   7  10        0.62        0.11        0.58 o   0.9633E+00
   2   7  10        1.03        1.38        0.88 o   0.6007E+00
   3   7  10       53.99       51.53        2.15 o   0.1831E-01
   4   7  10        2.75        2.55        1.14 o   0.3104E+00
   5   7  10       15.13       13.38        1.49 o   0.6906E-01
   6   7  10       -1.37        1.25        0.85 o   0.5615E+00
   1   8  10       14.75       15.98        1.20 o   0.6818E-01
   2   8  10       16.14       15.14        1.41 o   0.6744E-01
   3   8  10        0.66        0.12        0.39 o   0.1633E+01
   4   8  10        1.25        3.14        0.84 o   0.3693E+00
   5   8  10       11.12       11.45        1.14 o   0.9481E-01
  -1  -6  11       29.49       30.10        1.71 o   0.3357E-01
   0  -6  11        0.05        3.61        2.61 o   0.5345E-02
   1  -6  11        1.97        2.79        1.22 o   0.2980E+00
   2  -6  11        2.00        2.45        0.79 o   0.4096E+00
  -2  -5  11        8.17       12.21        1.03 o   0.9651E-01
  -1  -5  11       26.46       25.84        1.28 o   0.3943E-01
   0  -5  11        4.52        4.17        1.16 o   0.2118E+00
   1  -5  11      567.55      512.99        8.23 o   0.6228E-03
   2  -5  11       14.41       12.00        1.53 o   0.7573E-01
   3  -5  11        2.48        1.32        1.48 o   0.2839E+00
  -2  -4  11       27.93       27.79        1.48 o   0.3799E-01
  -1  -4  11       -0.29        0.09        0.55 o   0.2239E+01
   0  -4  11       42.20       37.23        1.64 o   0.2556E-01
   1  -4  11       68.88       74.02        2.35 o   0.1211E-01
   2  -4  11       65.60       62.91        2.61 o   0.1337E-01
   3  -4  11       13.17       12.46        2.23 o   0.6525E-01
   4  -4  11        3.53        2.16        0.87 o   0.3655E+00
  -2  -3  11       15.63       11.78        1.26 o   0.8206E-01
  -1  -3  11        1.46        1.72        0.67 o   0.5607E+00
   0  -3  11        0.44        1.19        0.56 o   0.7970E+00
   1  -3  11       34.94       31.23        2.13 o   0.2938E-01
   2  -3  11       10.61       13.21        1.14 o   0.8722E-01
   3  -3  11       54.73       64.23        2.05 o   0.1501E-01
   4  -3  11        2.76        2.16        1.00 o   0.3721E+00
   5  -3  11       29.58       36.92        1.92 o   0.2849E-01
  -3  -2  11      196.30      181.23        4.26 o   0.3320E-02
  -2  -2  11        0.65        1.59        0.40 o   0.6670E+00
  -1  -2  11       16.93       21.66        1.26 o   0.5281E-01
   0  -2  11       34.16       32.57        1.62 o   0.3109E-01
   1  -2  11       14.96       12.74        1.56 o   0.7329E-01
   2  -2  11        6.24        6.81        1.20 o   0.1421E+00
   3  -2  11       29.82       32.23        1.49 o   0.3339E-01
   4  -2  11       44.75       36.38        2.17 o   0.2476E-01
   5  -2  11      115.91      105.90        3.11 o   0.7304E-02
   6  -2  11       -0.27        0.00        0.70 o   0.1026E+01
  -3  -1  11       37.67       36.33        2.58 o   0.2470E-01
  -2  -1  11       15.01       12.60        1.23 o   0.7926E-01
  -1  -1  11        9.21       14.20        1.03 o   0.8637E-01
   0  -1  11        3.20        2.78        0.83 o   0.3260E+00
   1  -1  11        0.30        0.89        0.91 o   0.3141E+00
   2  -1  11        8.18        6.59        0.95 o   0.1565E+00
   3  -1  11       25.35       24.79        1.56 o   0.4125E-01
   4  -1  11        1.51        4.11        0.94 o   0.2873E+00
   5  -1  11       27.74       28.09        2.10 o   0.3493E-01
   6  -1  11        8.78        8.31        0.91 o   0.1378E+00
  -2   0  11        1.76        1.46        0.73 o   0.5889E+00
  -1   0  11        7.89       10.62        1.14 o   0.1118E+00
   0   0  11       23.83       24.28        1.54 o   0.4121E-01
   1   0  11        9.55        8.90        1.16 o   0.1170E+00
   2   0  11        1.48        1.21        1.04 o   0.4764E+00
   3   0  11        2.26        2.57        0.73 o   0.4170E+00
   4   0  11       51.32       54.73        2.35 o   0.1716E-01
   5   0  11       26.48       26.16        2.16 o   0.3532E-01
   6   0  11       -0.17        0.11        0.76 o   0.7447E+00
  -2   1  11        1.07        1.05        0.92 o   0.5803E+00
  -1   1  11        2.82        2.81        0.97 o   0.3057E+00
   0   1  11       63.06       69.82        2.31 o   0.1331E-01
   1   1  11        1.68        0.78        0.63 o   0.7838E+00
   2   1  11       -0.80        0.23        0.58 o   0.7169E+00
   3   1  11      204.83      213.05        3.80 o   0.2782E-02
   4   1  11        3.83        4.03        0.89 o   0.2582E+00
   5   1  11      102.32      104.47        3.28 o   0.7525E-02
   6   1  11        5.42        5.88        0.70 o   0.2162E+00
  -2   2  11        0.99        0.17        0.42 o   0.9860E+00
  -1   2  11        2.00        2.36        1.09 o   0.3384E+00
   0   2  11       -0.18        1.63        1.12 o   0.1219E+00
   1   2  11        2.57        3.19        0.85 o   0.3043E+00
   2   2  11       16.84       13.97        1.58 o   0.6895E-01
   3   2  11       17.24       15.19        1.97 o   0.5902E-01
   4   2  11       30.26       33.17        1.65 o   0.2969E-01
   5   2  11      162.85      152.60        3.52 o   0.4421E-02
   6   2  11      172.25      154.95        4.53 o   0.4026E-02
  -2   3  11       11.65       15.24        1.71 o   0.6874E-01
  -1   3  11       36.93       35.46        2.27 o   0.2597E-01
   0   3  11       11.70       10.55        1.30 o   0.9293E-01
   1   3  11        2.39        4.69        0.84 o   0.2541E+00
   2   3  11       10.16       10.50        1.12 o   0.9940E-01
   3   3  11       -1.38        0.21        1.22 o   0.5142E+00
   4   3  11       59.83       59.19        2.13 o   0.1536E-01
   5   3  11       68.55       68.14        2.46 o   0.1282E-01
   6   3  11      318.68      279.12        6.50 o   0.1607E-02
  -1   4  11        7.36        6.50        1.14 o   0.1457E+00
   0   4  11      102.98      102.24        3.75 o   0.7237E-02
   1   4  11       19.95       29.77        1.32 o   0.3854E-01
   2   4  11        3.22        4.29        0.83 o   0.2613E+00
   3   4  11       -1.61        0.02        1.00 o   0.6984E+00
   4   4  11       15.22       14.41        1.67 o   0.6592E-01
   5   4  11       74.55       66.43        2.50 o   0.1289E-01
   6   4  11       53.42       47.76        2.48 o   0.1814E-01
   0   5  11      127.94      117.18        3.73 o   0.6095E-02
   1   5  11      252.31      251.10        4.84 o   0.2137E-02
   2   5  11       30.03       33.00        1.72 o   0.3121E-01
   3   5  11       62.63       68.92        2.46 o   0.1316E-01
   4   5  11       39.11       37.25        1.94 o   0.2631E-01
   5   5  11        0.26        0.10        0.82 o   0.5279E+00
   6   5  11        3.27        3.31        0.98 o   0.2784E+00
   0   6  11        1.88        0.97        1.05 o   0.4723E+00
   1   6  11       14.22       11.19        1.39 o   0.8792E-01
   2   6  11       67.41       71.46        2.64 o   0.1166E-01
   3   6  11       19.65       18.29        1.15 o   0.5780E-01
   4   6  11       35.27       36.77        1.71 o   0.2629E-01
   5   6  11        3.05        4.84        0.96 o   0.2254E+00
   6   6  11       22.58       25.21        2.10 o   0.4044E-01
   1   7  11       10.95       11.83        1.45 o   0.8873E-01
   2   7  11        0.49        0.84        0.55 o   0.9118E+00
   3   7  11        0.06        0.55        1.19 o   0.1185E+00
   4   7  11        1.44        1.56        0.89 o   0.5020E+00
   5   7  11       -0.45        0.08        0.50 o   0.1589E+01
   0  -5  12       12.25        9.87        1.20 o   0.9742E-01
   1  -5  12        6.62        7.73        0.64 o   0.1520E+00
   2  -5  12        4.75        4.56        0.72 o   0.2398E+00
  -1  -4  12        1.08        0.98        0.56 o   0.8866E+00
   0  -4  12       -0.77        0.01        0.34 o   0.1772E+01
   1  -4  12        0.89        0.74        0.31 o   0.9816E+00
   2  -4  12      169.32      153.12        3.17 o   0.4266E-02
   3  -4  12        2.08        2.07        0.88 o   0.4351E+00
   4  -4  12       -0.31        2.49        1.00 o   0.9458E-01
  -1  -3  12       -0.38        0.01        0.49 o   0.1983E+01
   0  -3  12       24.18       21.36        1.34 o   0.4778E-01
   1  -3  12       28.79       29.30        1.23 o   0.3516E-01
   2  -3  12       28.85       29.25        1.47 o   0.3536E-01
   3  -3  12        3.47        4.95        0.71 o   0.2305E+00
   4  -3  12       54.84       50.06        1.67 o   0.1914E-01
  -1  -2  12        0.06        0.92        1.33 o   0.7701E-01
   0  -2  12        1.65        2.06        0.59 o   0.5312E+00
   1  -2  12        0.14        0.45        1.04 o   0.2072E+00
   2  -2  12       89.77       82.01        2.62 o   0.9832E-02
   3  -2  12      173.27      155.58        3.14 o   0.4138E-02
   4  -2  12       14.80       12.65        1.08 o   0.8233E-01
   5  -2  12       71.59       71.97        2.66 o   0.1226E-01
  -1  -1  12       70.91       61.44        2.84 o   0.1330E-01
   0  -1  12        7.18        6.16        0.87 o   0.1750E+00
   1  -1  12       23.16       18.55        1.45 o   0.5149E-01
   2  -1  12        1.09        2.05        0.90 o   0.4617E+00
   3  -1  12        0.28        0.00        0.71 o   0.9695E+00
   4  -1  12       43.91       38.67        1.57 o   0.2480E-01
   5  -1  12        8.89        6.23        1.02 o   0.1510E+00
  -1   0  12       46.10       48.34        2.30 o   0.1949E-01
   0   0  12       59.43       55.44        2.02 o   0.1626E-01
   1   0  12        0.92        1.29        0.38 o   0.6428E+00
   2   0  12       56.48       58.82        2.53 o   0.1531E-01
   3   0  12       15.43       14.87        1.22 o   0.7067E-01
   4   0  12       -0.35        0.72        0.52 o   0.1290E+01
   5   0  12        1.65        0.13        0.80 o   0.9098E+00
   6   0  12        0.12        0.34        1.28 o   0.9260E-01
  -1   1  12       13.44       10.79        1.35 o   0.8740E-01
   0   1  12        7.27        9.22        1.03 o   0.1199E+00
   1   1  12       19.69       21.46        1.15 o   0.5042E-01
   2   1  12        1.62        1.16        0.77 o   0.6500E+00
   3   1  12       47.20       51.75        2.21 o   0.1772E-01
   4   1  12        0.26        0.20        0.79 o   0.6121E+00
   5   1  12        1.13        0.25        0.96 o   0.7700E+00
   6   1  12        0.04        2.88        1.70 o   0.2875E-01
  -1   2  12        7.28        6.70        1.13 o   0.1451E+00
   0   2  12        1.44        0.00        0.98 o   0.7428E+00
   1   2  12        2.05        1.33        0.71 o   0.5672E+00
   2   2  12        4.63        4.70        1.05 o   0.2060E+00
   3   2  12      156.00      151.82        4.93 o   0.4104E-02
   4   2  12       24.41       24.93        1.56 o   0.4034E-01
   5   2  12       89.76       85.46        3.22 o   0.9008E-02
   6   2  12       36.74       36.81        2.51 o   0.2426E-01
  -1   3  12       39.90       37.87        1.81 o   0.2542E-01
   0   3  12       11.37       14.60        1.32 o   0.7653E-01
   1   3  12       -0.23        0.01        0.69 o   0.1112E+01
   2   3  12       -1.60        0.04        0.76 o   0.9843E+00
   3   3  12       97.09       92.31        3.08 o   0.8433E-02
   4   3  12        6.27        5.97        1.23 o   0.1481E+00
   5   3  12       11.17       11.51        0.99 o   0.9621E-01
   6   3  12       21.36       20.86        1.93 o   0.4806E-01
   0   4  12       70.16       72.45        2.53 o   0.1210E-01
   1   4  12       14.30       14.58        1.42 o   0.7112E-01
   2   4  12       -0.16        0.01        0.82 o   0.5534E+00
   3   4  12        1.25        1.93        0.83 o   0.4702E+00
   4   4  12        1.03        0.82        0.97 o   0.5763E+00
   5   4  12        2.15        2.23        0.57 o   0.5248E+00
   1   5  12      484.28      447.32       10.80 o   0.7463E-03
   2   5  12       32.04       33.22        1.52 o   0.3073E-01
   3   5  12        3.63        4.22        1.00 o   0.2303E+00
   4   5  12        3.11        4.04        0.70 o   0.3008E+00
   5   5  12       21.95       16.99        1.43 o   0.5733E-01
   3   6  12       33.04       30.26        2.37 o   0.2999E-01
   4   6  12        8.05        7.36        1.44 o   0.1174E+00
   1  -3  13       19.00       19.41        1.16 o   0.5568E-01
   2  -3  13      616.26      535.52        6.46 o   0.5731E-03
   3  -3  13        0.51        1.11        0.45 o   0.8604E+00
   0  -2  13        3.09        2.73        0.67 o   0.3851E+00
   1  -2  13        0.36        0.00        0.47 o   0.2421E+01
   2  -2  13      105.22       97.33        1.94 o   0.8305E-02
   3  -2  13       26.58       26.11        1.17 o   0.3917E-01
   0  -1  13        0.12        0.01        0.83 o   0.5182E+00
   1  -1  13        0.12        0.15        0.87 o   0.4294E+00
   2  -1  13       19.52       18.38        1.04 o   0.5939E-01
   3  -1  13       16.08       14.65        1.03 o   0.7297E-01
   4  -1  13        0.71        1.14        0.38 o   0.8303E+00
   0   0  13       52.09       61.63        1.74 o   0.1592E-01
   1   0  13        4.59        4.66        0.84 o   0.2243E+00
   2   0  13        6.81        6.91        0.82 o   0.1547E+00
   3   0  13       21.39       15.56        1.38 o   0.5957E-01
   4   0  13       48.72       39.51        1.76 o   0.2379E-01
   0   1  13       -0.72        0.28        0.43 o   0.1167E+01
   1   1  13        0.63        0.90        0.35 o   0.1018E+01
   2   1  13       40.11       41.11        1.79 o   0.2313E-01
   3   1  13        2.34        4.19        0.80 o   0.2868E+00
   4   1  13        0.93        0.39        0.28 o   0.1333E+01
   5   1  13       -1.67        0.16        1.08 o   0.5956E+00
   0   2  13       -0.55        0.44        0.59 o   0.9062E+00
   1   2  13        0.39        0.66        0.41 o   0.1321E+01
   2   2  13       26.07       27.84        1.46 o   0.3756E-01
   3   2  13       39.23       38.92        1.79 o   0.2468E-01
   4   2  13        1.08        3.26        0.82 o   0.3789E+00
   5   2  13        3.72        2.86        1.10 o   0.2671E+00
   1   3  13        0.51        0.29        0.49 o   0.1402E+01
   2   3  13        5.76        6.50        0.81 o   0.1732E+00
   3   3  13        4.87        5.19        0.82 o   0.2005E+00
   4   3  13        5.24        6.71        0.76 o   0.1672E+00
   3   4  13       19.69       17.39        1.44 o   0.5900E-01
   4   4  13        0.26        0.00        0.65 o   0.1417E+01
